# Supplementary material for: Diversification of the Type VI Secretion System in Agrobacteria
Source: mBio. 2021 Sep 14;12(5):e01927-21. doi: 10.1128/mBio.01927-21 (PMC8546570; doi:10.1128/mBio.01927-21)
Supplement: DATA SET S1 [file mbio.01927-21-sd001.xlsx]

## Sheet: Data Set S1
Data Set S1. Strains analyzed
Strain	Taxonomy	BV1 Genomospecies	T6SS	NCBI accession
Af3.44	Agrobacterium larrymoorei		1	CP072167-CP072171
Agrobacterium_larrymoorei_ATCC_51759	Agrobacterium larrymoorei		1	GCF_000518585.1
FPH-AR2	Agrobacterium larrymoorei		1	GCA_013322225.1
Agrobacterium_rosae_B20.3	Agrobacterium rosae		1	GCF_002915195.1
Agrobacterium_rosae_NCPPB_1650	Agrobacterium rosae		1	GCF_002915175.1
A19/93	Agrobacterium rubi		1	GCA_013320905.1
Agrobacterium_rubi_NBRC_13261	Agrobacterium rubi		1	GCF_000739935.1
Agrobacterium_rubi_W2_73	Agrobacterium rubi		1	GCF_001692345.1
AS2A7	Agrobacterium rubi		0	GCA_013320925.1
Eu2-1NK	Agrobacterium rubi		1	GCA_013320895.1
Eu2-1RS	Agrobacterium rubi		1	GCA_013320875.1
Eu3-2NK	Agrobacterium rubi		1	GCA_013320835.1
Eu3-2RS	Agrobacterium rubi		1	GCA_013320855.1
Di1472	Agrobacterium skierniewicense		1	GCA_013320815.1
Brucella_abortus_01-0065	Brucella		0	GCF_000413795.1
Brucella_abortus_01-0585	Brucella		0	GCF_000413775.1
Brucella_abortus_01-0648	Brucella		0	GCF_000413755.1
Brucella_abortus_01-4165	Brucella		0	GCF_000479955.1
Brucella_abortus_03-2770-11	Brucella		0	GCF_000479995.1
Brucella_abortus_03-4923-239-D	Brucella		0	GCF_000480075.1
Brucella_abortus_1046	Brucella		0	GCF_001402005.1
Brucella_abortus_104M	Brucella		0	GCA_001296965.1
Brucella_abortus_104M_ASM29204v1	Brucella		0	GCF_000292045.1
Brucella_abortus_11796	Brucella		0	GCF_001401925.1
Brucella_abortus_12183	Brucella		0	GCF_001401945.1
Brucella_abortus_134	Brucella		0	GCF_000298635.1
Brucella_abortus_1365.1	Brucella		0	GCF_001401935.1
Brucella_abortus_15074.1	Brucella		0	GCF_001402095.1
Brucella_abortus_225_65	Brucella		0	GCF_000369905.1
Brucella_abortus_2308	Brucella		0	GCF_000742195.1
Brucella_abortus_2308_A	Brucella		0	GCF_000182625.1
Brucella_abortus_2308_ASM5400v1	Brucella		0	GCA_000054005.1
Brucella_abortus_292	Brucella		0	GCF_000157695.1
Brucella_abortus_292_ASM74227v1	Brucella		0	GCF_000742275.1
Brucella_abortus_3196	Brucella		0	GCF_000740945.1
Brucella_abortus_3272	Brucella		0	GCF_001402025.1
Brucella_abortus_355_78	Brucella		0	GCF_000369925.1
Brucella_abortus_544	Brucella		0	GCF_000369945.1
Brucella_abortus_5586	Brucella		0	GCF_001402055.1
Brucella_abortus_600_64	Brucella		0	GCF_000369965.1
Brucella_abortus_63_130	Brucella		0	GCF_000369985.1
Brucella_abortus_63_138	Brucella		0	GCF_000370005.1
Brucella_abortus_63_144	Brucella		0	GCF_000370025.1
Brucella_abortus_63_168	Brucella		0	GCF_000370045.1
Brucella_abortus_63_294	Brucella		0	GCF_000370065.1
Brucella_abortus_63_59	Brucella		0	GCF_000366605.1
Brucella_abortus_63_75	Brucella		0	GCA_000740295.1
Brucella_abortus_64_108	Brucella		0	GCF_000370085.1
Brucella_abortus_64_122	Brucella		0	GCF_000366285.1
Brucella_abortus_64_81	Brucella		0	GCF_000370105.1
Brucella_abortus_65_110	Brucella		0	GCF_000366105.1
Brucella_abortus_65_157	Brucella		0	GCF_000370125.1
Brucella_abortus_65_63	Brucella		0	GCF_000370145.1
Brucella_abortus_67_781	Brucella		0	GCF_000366305.1
Brucella_abortus_67_93	Brucella		0	GCF_000370165.1
Brucella_abortus_68-3396P	Brucella		0	GCF_000413535.1
Brucella_abortus_76-1413	Brucella		0	GCF_000413495.1
Brucella_abortus_78_14	Brucella		0	GCF_000370185.1
Brucella_abortus_78_32	Brucella		0	GCF_000370205.1
Brucella_abortus_78_36	Brucella		0	GCF_000366325.1
Brucella_abortus_80_101	Brucella		0	GCF_000370225.1
Brucella_abortus_80_102	Brucella		0	GCF_000366345.1
Brucella_abortus_80_108	Brucella		0	GCF_000366365.1
Brucella_abortus_80_28	Brucella		0	GCF_000370245.1
Brucella_abortus_80-1399	Brucella		0	GCF_000478665.1
Brucella_abortus_82-2330	Brucella		0	GCF_000414015.1
Brucella_abortus_82-3893	Brucella		0	GCF_000413555.1
Brucella_abortus_84_26	Brucella		0	GCF_000370265.1
Brucella_abortus_84-0928	Brucella		0	GCF_000413575.1
Brucella_abortus_8486	Brucella		0	GCF_001401915.1
Brucella_abortus_85_140	Brucella		0	GCF_000366385.1
Brucella_abortus_85_69	Brucella		0	GCF_000370285.1
Brucella_abortus_85-1058	Brucella		0	GCF_000413595.1
Brucella_abortus_86_8_59	Brucella		0	GCF_000157735.1
Brucella_abortus_86_8_59_ASM74037v1	Brucella		0	GCA_000740375.1
Brucella_abortus_863_67	Brucella		0	GCF_000366405.1
Brucella_abortus_87_28	Brucella		0	GCF_000370305.1
Brucella_abortus_87-0095	Brucella		0	GCF_000413615.1
Brucella_abortus_87-2211	Brucella		0	GCF_000413995.1
Brucella_abortus_870	Brucella		0	GCF_000157675.1
Brucella_abortus_870_ASM74021v1	Brucella		0	GCA_000740215.1
Brucella_abortus_877_67	Brucella		0	GCF_000370325.1
Brucella_abortus_88_19	Brucella		0	GCF_000366425.1
Brucella_abortus_88_217	Brucella		0	GCF_000370345.1
Brucella_abortus_88_226	Brucella		0	GCF_000366445.1
Brucella_abortus_89-0363	Brucella		0	GCF_000413975.1
Brucella_abortus_89-2646-1238	Brucella		0	GCF_000480175.1
Brucella_abortus_8979.3	Brucella		0	GCF_001401995.1
Brucella_abortus_9-941	Brucella		0	GCA_000008145.1
Brucella_abortus_90_50	Brucella		0	GCF_000366465.1
Brucella_abortus_90-0737	Brucella		0	GCF_000413695.1
Brucella_abortus_90-0742	Brucella		0	GCF_000413655.1
Brucella_abortus_90-0775	Brucella		0	GCF_000413675.1
Brucella_abortus_90-0962	Brucella		0	GCF_000413635.1
Brucella_abortus_90-1280	Brucella		0	GCF_000413715.1
Brucella_abortus_9060	Brucella		0	GCF_001402075.1
Brucella_abortus_9261	Brucella		0	GCF_001402105.1
Brucella_abortus_93_1	Brucella		0	GCF_000366485.1
Brucella_abortus_93_2	Brucella		0	GCF_000398805.1
Brucella_abortus_94-1313	Brucella		0	GCF_000413735.1
Brucella_abortus_99-9971-159	Brucella		0	GCF_000480115.1
Brucella_abortus_A13334	Brucella		0	GCA_000238175.1
Brucella_abortus_B10-0018	Brucella		0	GCF_000413815.1
Brucella_abortus_B10-0091	Brucella		0	GCF_000413955.1
Brucella_abortus_B10-0973	Brucella		0	GCF_000413835.1
Brucella_abortus_B3196	Brucella		0	GCF_000163115.1
Brucella_abortus_BAB8416	Brucella		0	GCA_001043295.1
Brucella_abortus_BC95	Brucella		0	GCF_000477635.1
Brucella_abortus_BCB013	Brucella		0	GCF_000292205.1
Brucella_abortus_BCB027	Brucella		0	GCF_000292145.1
Brucella_abortus_BCB034	Brucella		0	GCF_000292025.1
Brucella_abortus_BD	Brucella		0	GCA_002262975.1
Brucella_abortus_BDW	Brucella		0	GCA_000740135.1
Brucella_abortus_BER	Brucella		0	GCA_000740155.1
Brucella_abortus_BFY	Brucella		0	GCA_000740315.1
Brucella_abortus_Br.a-1236-10-Geo	Brucella		0	GCF_001856215.1
Brucella_abortus_Br.a-1238-10-Geo	Brucella		0	GCF_001856345.1
Brucella_abortus_Br.a-1247_10-Geo	Brucella		0	GCF_001856305.1
Brucella_abortus_Br.a-1549_11-Geo	Brucella		0	GCF_001856185.1
Brucella_abortus_Br.a-1844_12_12-Geo	Brucella		0	GCF_001856205.1
Brucella_abortus_Br.a-1910_13-2013-Geo	Brucella		0	GCF_001856195.1
Brucella_abortus_Br.a-375-10-Geo	Brucella		0	GCF_001856265.1
Brucella_abortus_C68	Brucella		0	GCF_000158795.1
Brucella_abortus_C68_ASM74019v1	Brucella		0	GCA_000740195.1
Brucella_abortus_CIIMS-NV-4	Brucella		0	GCA_002895145.1
Brucella_abortus_CNGB_1011	Brucella		0	GCF_000366505.1
Brucella_abortus_CNGB_1432	Brucella		0	GCF_000366525.1
Brucella_abortus_CNGB_308	Brucella		0	GCF_000366545.1
Brucella_abortus_CNGB_436	Brucella		0	GCF_000366565.1
Brucella_abortus_CNGB_752	Brucella		0	GCF_000366125.1
Brucella_abortus_CNGB_759	Brucella		0	GCF_000366145.1
Brucella_abortus_CNGB_966	Brucella		0	GCF_000366165.1
Brucella_abortus_Col-B012	Brucella		0	GCF_001940595.1
Brucella_abortus_F1_06_B1	Brucella		0	GCF_000365785.1
Brucella_abortus_F1_06-B21	Brucella		0	GCF_000370365.1
Brucella_abortus_F10_05-11	Brucella		0	GCF_000370385.1
Brucella_abortus_F10_06-3	Brucella		0	GCF_000370405.1
Brucella_abortus_F2_06-8	Brucella		0	GCF_000365605.1
Brucella_abortus_F3_01-300	Brucella		0	GCF_000365745.1
Brucella_abortus_F3_07-1	Brucella		0	GCF_000365725.1
Brucella_abortus_F5_04-7	Brucella		0	GCF_000370425.1
Brucella_abortus_F6_05-2	Brucella		0	GCF_000365765.1
Brucella_abortus_F6_05-3	Brucella		0	GCF_000370445.1
Brucella_abortus_F6_05-4	Brucella		0	GCF_000370465.1
Brucella_abortus_F6_05-9	Brucella		0	GCF_000370485.1
Brucella_abortus_I103_UK3_01	Brucella		0	GCF_000399725.1
Brucella_abortus_levi_gila	Brucella		0	GCF_000365645.1
Brucella_abortus_LEVI237	Brucella		0	GCF_000365625.1
Brucella_abortus_MC	Brucella		0	GCA_002262995.1
Brucella_abortus_NCTC_10505	Brucella		0	GCA_000740175.1
Brucella_abortus_NCTC_8038	Brucella		0	GCF_000160255.1
Brucella_abortus_NI010	Brucella		0	GCF_000245915.1
Brucella_abortus_NI016	Brucella		0	GCF_000245935.1
Brucella_abortus_NI021	Brucella		0	GCF_000245955.1
Brucella_abortus_NI240	Brucella		0	GCF_000365665.1
Brucella_abortus_NI259	Brucella		0	GCF_000245975.1
Brucella_abortus_NI274	Brucella		0	GCF_000365805.1
Brucella_abortus_NI352	Brucella		0	GCF_000370505.1
Brucella_abortus_NI380	Brucella		0	GCF_000366185.1
Brucella_abortus_NI388	Brucella		0	GCF_000365685.1
Brucella_abortus_NI422	Brucella		0	GCF_000370525.1
Brucella_abortus_NI435a	Brucella		0	GCF_000245835.1
Brucella_abortus_NI474	Brucella		0	GCF_000245875.1
Brucella_abortus_NI486	Brucella		0	GCF_000245855.1
Brucella_abortus_NI488	Brucella		0	GCF_000245895.1
Brucella_abortus_NI492	Brucella		0	GCF_000365825.1
Brucella_abortus_NI495a	Brucella		0	GCF_000370545.1
Brucella_abortus_NI518	Brucella		0	GCF_000366645.1
Brucella_abortus_NI593	Brucella		0	GCF_000366685.1
Brucella_abortus_NI613	Brucella		0	GCF_000366745.1
Brucella_abortus_NI622	Brucella		0	GCF_000366725.1
Brucella_abortus_NI628	Brucella		0	GCF_000366665.1
Brucella_abortus_NI633	Brucella		0	GCF_000366765.1
Brucella_abortus_NI639	Brucella		0	GCF_000366705.1
Brucella_abortus_NI645	Brucella		0	GCF_000366785.1
Brucella_abortus_NI649	Brucella		0	GCF_000366805.1
Brucella_abortus_R42-08	Brucella		0	GCF_000370565.1
Brucella_abortus_RB51-AHVLA	Brucella		0	GCF_000366025.1
Brucella_abortus_S19	Brucella		0	GCA_000018725.1
Brucella_abortus_Tulya	Brucella		0	GCF_000157715.1
Brucella_anthropi_60a	Brucella		0	GCF_000409625.1
Brucella_anthropi_ATCC_49188	Brucella		0	GCA_000017405.1
Brucella_anthropi_CTS-325	Brucella		0	GCF_000251205.1
Brucella_anthropi_FRAF13	Brucella		0	GCF_001575075.1
Brucella_anthropi_ML7	Brucella		0	GCF_000878465.1
Brucella_anthropi_OAB	Brucella		0	GCA_000742955.1
Brucella_anthropi_W13P3	Brucella		0	GCF_000585655.1
Brucella_canis_04-2330-1	Brucella		0	GCF_000480295.1
Brucella_canis_118	Brucella		0	GCF_000298575.1
Brucella_canis_2009004498	Brucella		0	GCA_001715365.1
Brucella_canis_2009013648	Brucella		0	GCF_001715445.1
Brucella_canis_2010009751	Brucella		0	GCA_001715405.1
Brucella_canis_79_122	Brucella		0	GCF_000370585.1
Brucella_canis_FDAARGOS_420	Brucella		0	GCA_002591255.1
Brucella_canis_GB1	Brucella		0	GCA_003010715.1
Brucella_canis_Oliveri	Brucella		0	GCF_000530495.1
Brucella_canis_RM6_66	Brucella		0	GCA_000740335.1
Brucella_canis_SCL	Brucella		0	GCF_001078335.1
Brucella_canis_SVA10	Brucella		0	GCF_001758265.1
Brucella_canis_UK10_02	Brucella		0	GCF_000366825.1
Brucella_ceti_B1_94	Brucella		0	GCF_000158775.1
Brucella_ceti_CRO350	Brucella		0	GCF_002245555.1
Brucella_ceti_Cudo	Brucella		0	GCF_000182425.1
Brucella_ceti_M13_05_1	Brucella		0	GCF_000157855.1
Brucella_ceti_M490_95_1	Brucella		0	GCF_000158755.1
Brucella_ceti_M644_93_1	Brucella		0	GCF_000157835.1
Brucella_ceti_TE10759-12	Brucella		0	GCA_000590795.1
Brucella_grignonensis_OgA9a	Brucella		0	GCF_002252505.1
Brucella_inopinata_141012304	Brucella		0	GCA_900095155.1
Brucella_inopinata_BO1	Brucella		0	GCF_000182725.1
Brucella_intermedia_2745-2	Brucella		0	GCF_000612245.1
Brucella_intermedia_KCJK1738	Brucella		0	GCF_001641495.1
Brucella_intermedia_LMG_3301	Brucella		0	GCF_000182645.1
Brucella_intermedia_M86	Brucella		0	GCF_001996385.1
Brucella_intermedia_M86_ASM33283v1	Brucella		0	GCF_000332835.1
Brucella_intermedia_SA148	Brucella		0	GCF_001917355.1
Brucella_intermedia_T	Brucella		0	GCF_001637305.1
Brucella_lupini_LUP21	Brucella		0	GCF_002252535.1
Brucella_melitensis_02-5863-1	Brucella		0	GCF_000480095.1
Brucella_melitensis_02-7258	Brucella		0	GCF_000479975.1
Brucella_melitensis_11-1823-3434	Brucella		0	GCF_000480215.1
Brucella_melitensis_128	Brucella		0	GCF_000298615.1
Brucella_melitensis_16M	Brucella		0	GCF_000160295.1
Brucella_melitensis_16M_ASM25079v2	Brucella		0	GCF_000250795.1
Brucella_melitensis_16M_ASM712v1	Brucella		0	GCA_000007125.1
Brucella_melitensis_16M_ASM74041v1	Brucella		0	GCA_000740415.1
Brucella_melitensis_16M13W	Brucella		0	GCF_000250835.1
Brucella_melitensis_16M1W	Brucella		0	GCF_000250815.1
Brucella_melitensis_2008724259	Brucella		0	GCA_001715485.1
Brucella_melitensis_2010724553	Brucella		0	GCF_001715465.1
Brucella_melitensis_20236	Brucella		0	GCA_001431745.1
Brucella_melitensis_63_9	Brucella		0	GCF_000740395.1
Brucella_melitensis_63_9_ASM18223v1	Brucella		0	GCF_000182235.1
Brucella_melitensis_64_150	Brucella		0	GCF_000366845.1
Brucella_melitensis_66_59	Brucella		0	GCF_000366865.1
Brucella_melitensis_ATCC_23457	Brucella		0	GCA_000022625.1
Brucella_melitensis_B115	Brucella		0	GCF_000365865.1
Brucella_melitensis_BCB028	Brucella		0	GCF_000292165.1
Brucella_melitensis_BCB033	Brucella		0	GCF_000292085.1
Brucella_melitensis_BG2_S27	Brucella		0	GCF_000370625.1
Brucella_melitensis_BL	Brucella		0	GCA_002263015.1
Brucella_melitensis_BM_IND1	Brucella		0	GCF_000685375.1
Brucella_melitensis_BMM_13_15	Brucella		0	GCF_002204335.1
Brucella_melitensis_BMM_15_15	Brucella		0	GCF_002204295.1
Brucella_melitensis_BMM_19_15	Brucella		0	GCF_002204345.1
Brucella_melitensis_BMM26_15	Brucella		0	GCF_002204265.1
Brucella_melitensis_Br.m-1252_10-Geo	Brucella		0	GCF_001856295.1
Brucella_melitensis_Br.m-1268_11-Geo	Brucella		0	GCF_001856365.1
Brucella_melitensis_Br.m-1771_12-Geo	Brucella		0	GCF_001856285.1
Brucella_melitensis_BRUC048	Brucella		0	GCF_001608355.1
Brucella_melitensis_BRUC101	Brucella		0	GCF_001608425.1
Brucella_melitensis_BwIM_AFG_63	Brucella		0	GCA_002191235.1
Brucella_melitensis_BwIM_ALB_46	Brucella		0	GCF_002191255.1
Brucella_melitensis_BwIM_BGR_21	Brucella		0	GCF_002191855.1
Brucella_melitensis_BwIM_IRN_28	Brucella		0	GCF_002191275.1
Brucella_melitensis_BwIM_IRN_37	Brucella		0	GCA_002191295.1
Brucella_melitensis_BwIM_IRQ_11	Brucella		0	GCF_002191315.1
Brucella_melitensis_BwIM_IRQ_32	Brucella		0	GCA_002191335.1
Brucella_melitensis_BwIM_IRQ_43	Brucella		0	GCF_002191875.1
Brucella_melitensis_BwIM_ITA_45	Brucella		0	GCA_002191355.1
Brucella_melitensis_BwIM_ITA_55	Brucella		0	GCA_002191375.1
Brucella_melitensis_BwIM_JOR_13	Brucella		0	GCF_002191395.1
Brucella_melitensis_BwIM_KWT_42	Brucella		0	GCF_002191895.1
Brucella_melitensis_BwIM_MAR_25	Brucella		0	GCF_002191415.1
Brucella_melitensis_BwIM_SAU_09	Brucella		0	GCA_002191915.1
Brucella_melitensis_BwIM_SOM_36a	Brucella		0	GCF_002191435.1
Brucella_melitensis_BwIM_SOM_36b	Brucella		0	GCF_002191935.1
Brucella_melitensis_BwIM_SYR_01	Brucella		0	GCF_002191995.1
Brucella_melitensis_BwIM_SYR_04	Brucella		0	GCA_002191455.1
Brucella_melitensis_BwIM_SYR_05	Brucella		0	GCF_002191475.1
Brucella_melitensis_BwIM_SYR_07	Brucella		0	GCF_002191495.1
Brucella_melitensis_BwIM_SYR_08	Brucella		0	GCF_002192015.1
Brucella_melitensis_BwIM_SYR_10	Brucella		0	GCF_002192035.1
Brucella_melitensis_BwIM_SYR_14	Brucella		0	GCF_002192055.1
Brucella_melitensis_BwIM_SYR_23	Brucella		0	GCF_002192075.1
Brucella_melitensis_BwIM_SYR_26	Brucella		0	GCA_002192095.1
Brucella_melitensis_BwIM_SYR_31	Brucella		0	GCF_002192115.1
Brucella_melitensis_BwIM_SYR_34	Brucella		0	GCF_002191515.1
Brucella_melitensis_BwIM_SYR_41	Brucella		0	GCF_002191535.1
Brucella_melitensis_BwIM_SYR_53	Brucella		0	GCF_002191555.1
Brucella_melitensis_BwIM_TKM_56	Brucella		0	GCA_002191575.1
Brucella_melitensis_BwIM_TUR_02	Brucella		0	GCF_002191595.1
Brucella_melitensis_BwIM_TUR_03	Brucella		0	GCA_002191615.1
Brucella_melitensis_BwIM_TUR_15	Brucella		0	GCF_002191635.1
Brucella_melitensis_BwIM_TUR_17	Brucella		0	GCA_002191655.1
Brucella_melitensis_BwIM_TUR_19	Brucella		0	GCA_002191675.1
Brucella_melitensis_BwIM_TUR_24	Brucella		0	GCF_002192135.1
Brucella_melitensis_BwIM_TUR_27	Brucella		0	GCF_002191695.1
Brucella_melitensis_BwIM_TUR_30	Brucella		0	GCF_002192195.1
Brucella_melitensis_BwIM_TUR_38	Brucella		0	GCF_002191715.1
Brucella_melitensis_BwIM_TUR_39	Brucella		0	GCA_002192155.1
Brucella_melitensis_BwIM_TUR_40	Brucella		0	GCF_002191735.1
Brucella_melitensis_BwIM_TUR_51	Brucella		0	GCF_002192175.1
Brucella_melitensis_BwIM_TUR_59	Brucella		0	GCA_002191755.1
Brucella_melitensis_BwIM_TUR_60	Brucella		0	GCF_002191775.1
Brucella_melitensis_BwIM_XXX_12	Brucella		0	GCF_002191795.1
Brucella_melitensis_BwIM_XXX_22	Brucella		0	GCF_002191815.1
Brucella_melitensis_BwIM_XXX_54	Brucella		0	GCF_002191835.1
Brucella_melitensis_BY38	Brucella		0	GCA_002262955.1
Brucella_melitensis_C-569	Brucella		0	GCF_001307425.1
Brucella_melitensis_C-572	Brucella		0	GCF_001307445.1
Brucella_melitensis_C-573	Brucella		0	GCA_001307475.2
Brucella_melitensis_CIIMS-BH-2	Brucella		0	GCA_002895105.1
Brucella_melitensis_CIIMS-NV-5	Brucella		0	GCF_002871075.1
Brucella_melitensis_CIIMS-PH-3	Brucella		0	GCA_002895125.1
Brucella_melitensis_CNGB_1076	Brucella		0	GCF_000366625.1
Brucella_melitensis_CNGB_1120	Brucella		0	GCF_000366885.1
Brucella_melitensis_CNGB_290	Brucella		0	GCF_000366905.1
Brucella_melitensis_ether	Brucella		0	GCA_000740355.1
Brucella_melitensis_Ether	Brucella		0	GCF_000158735.1
Brucella_melitensis_F1_06_B10	Brucella		0	GCF_000370645.1
Brucella_melitensis_F10_05-2	Brucella		0	GCF_000366925.1
Brucella_melitensis_F10_06-16	Brucella		0	GCF_000370665.1
Brucella_melitensis_F15_06-7	Brucella		0	GCF_000365845.1
Brucella_melitensis_F2_06-6	Brucella		0	GCF_000366945.1
Brucella_melitensis_F3_02	Brucella		0	GCF_000366965.1
Brucella_melitensis_F5_07-239A	Brucella		0	GCF_000366985.1
Brucella_melitensis_F6_05-6	Brucella		0	GCF_000367005.1
Brucella_melitensis_F8_01-155	Brucella		0	GCF_000370685.1
Brucella_melitensis_F9_05	Brucella		0	GCF_000370705.1
Brucella_melitensis_Human_CT_US_1995	Brucella		0	GCF_000988815.1
Brucella_melitensis_KU_RCF-03	Brucella		0	GCF_001702375.1
Brucella_melitensis_KU_RCF-31	Brucella		0	GCF_001702315.1
Brucella_melitensis_KU_RCF-64	Brucella		0	GCF_001702335.1
Brucella_melitensis_KU_RCF-84	Brucella		0	GCF_001702305.1
Brucella_melitensis_KU_RCF-96	Brucella		0	GCF_001702255.1
Brucella_melitensis_M111	Brucella		0	GCF_000209615.2
Brucella_melitensis_M28	Brucella		0	GCA_000192725.1
Brucella_melitensis_M28-12	Brucella		0	GCF_000209595.2
Brucella_melitensis_M5	Brucella		0	GCF_000348645.1
Brucella_melitensis_M5_ASM20957v2	Brucella		0	GCF_000209575.2
Brucella_melitensis_M5-10	Brucella		0	GCF_000292065.1
Brucella_melitensis_M5-90	Brucella		0	GCA_000192885.1
Brucella_melitensis_NI	Brucella		0	GCA_000227645.1
Brucella_melitensis_QH61	Brucella		0	GCA_002763615.1
Brucella_melitensis_R3_07-2	Brucella		0	GCF_000367025.1
Brucella_melitensis_Rev.1	Brucella		0	GCF_000158695.1
Brucella_melitensis_Rev.1_passage_101	Brucella		0	GCA_002953595.1
Brucella_melitensis_S66	Brucella		0	GCF_000250775.1
Brucella_melitensis_UK14_06	Brucella		0	GCF_000370725.1
Brucella_melitensis_UK19_04	Brucella		0	GCF_000367045.1
Brucella_melitensis_UK22_04	Brucella		0	GCF_000370745.1
Brucella_melitensis_UK22_06	Brucella		0	GCF_000366585.1
Brucella_melitensis_UK23_06	Brucella		0	GCF_000370765.1
Brucella_melitensis_Uk24_06	Brucella		0	GCF_000370785.1
Brucella_melitensis_UK29_05	Brucella		0	GCF_000370805.1
Brucella_melitensis_UK3_06	Brucella		0	GCF_000370825.1
Brucella_melitensis_UK31_99	Brucella		0	GCF_000370845.1
Brucella_melitensis_UK37_05	Brucella		0	GCF_000370865.1
Brucella_melitensis_VRI_4799_15	Brucella		0	GCF_002245235.1
Brucella_melitensis_VRI_6530_11	Brucella		0	GCF_002245225.1
Brucella_melitensis_VRI_6856_11	Brucella		0	GCF_002245205.1
Brucella_microti_CCM_4915	Brucella		0	GCA_000022745.1
Brucella_neotomae_5K33	Brucella		0	GCF_000158715.1
Brucella_neotomae_5K33_ASM74225v1	Brucella		0	GCF_000742255.1
Brucella_ovis_63_96	Brucella		0	GCF_000370885.1
Brucella_ovis_80_125	Brucella		0	GCF_000367065.1
Brucella_ovis_81_8	Brucella		0	GCF_000370905.1
Brucella_ovis_ATCC_25840	Brucella		0	GCA_000016845.1
Brucella_ovis_F8_05B	Brucella		0	GCF_000367085.1
Brucella_ovis_IntaBari-1993-758	Brucella		0	GCF_000366005.1
Brucella_ovis_IntaBari-2001-319-4082	Brucella		0	GCF_000365965.1
Brucella_ovis_IntaBari-2001-319-5096	Brucella		0	GCF_000365945.1
Brucella_ovis_IntaBari-2002-82-58	Brucella		0	GCF_000365925.1
Brucella_ovis_IntaBari-2006-46-332	Brucella		0	GCF_000365885.1
Brucella_ovis_IntaBari-2006-46-348	Brucella		0	GCF_000366065.1
Brucella_ovis_IntaBari-2008-114-542	Brucella		0	GCF_000365985.1
Brucella_ovis_IntaBari-2009-88-3	Brucella		0	GCF_000413515.1
Brucella_ovis_IntaBari-2009-88-4	Brucella		0	GCF_000366045.1
Brucella_ovis_IntaBari-2010-47-268	Brucella		0	GCF_000371345.1
Brucella_ovis_IntaBari-2010-47-871	Brucella		0	GCF_000365905.1
Brucella_pinnipedialis_6_566	Brucella		0	GCA_000740275.1
Brucella_pinnipedialis_B2_94	Brucella		0	GCF_000157815.1
Brucella_pinnipedialis_B2_94_ASM22100v1	Brucella		0	GCA_000221005.1
Brucella_pinnipedialis_M163_99_10	Brucella		0	GCF_000157795.1
Brucella_pinnipedialis_M292_94_1	Brucella		0	GCF_000158675.1
Brucella_pituitosa_AA2	Brucella		0	GCF_002025625.1
Brucella_pituitosa_BU72	Brucella		0	GCF_002803535.1
Brucella_pseudogrignonensis_CCUG_30717	Brucella		0	GCF_002252525.1
Brucella_pseudogrignonensis_K8	Brucella		0	GCA_001652485.1
Brucella_pseudogrignonensis_MYb37	Brucella		0	GCF_002979295.1
Brucella_pseudogrignonensis_MYb58	Brucella		0	GCF_002975235.1
Brucella_pseudogrignonensis_MYb70	Brucella		0	GCF_002979215.1
Brucella_rhizosphaerae_PR17	Brucella		0	GCF_002252475.1
Brucella_rhizosphaerae_SJY1	Brucella		0	GCF_000559065.1
Brucella_sp._04-5288	Brucella		0	GCF_000480195.1
Brucella_sp._09RB8471	Brucella		0	GCA_001971625.1
Brucella_sp._09RB8910	Brucella		0	GCA_001971805.1
Brucella_sp._2002734562	Brucella		0	GCA_001715385.1
Brucella_sp._56_94	Brucella		0	GCF_000370925.1
Brucella_sp._63_311	Brucella		0	GCF_000370945.1
Brucella_sp._83_13	Brucella		0	GCF_000157875.1
Brucella_sp._B13-0095	Brucella		0	GCF_001742815.1
Brucella_sp._BCCN_84-3	Brucella		0	GCF_002994775.1
Brucella_sp._BO2	Brucella		0	GCF_000177135.1
Brucella_sp._CMUL_003	Brucella		0	GCF_001937805.1
Brucella_sp._CMUL_004	Brucella		0	GCF_001937895.1
Brucella_sp._CMUL_010	Brucella		0	GCF_001766425.1
Brucella_sp._CMUL_013	Brucella		0	GCF_001766405.1
Brucella_sp._CMUL_014	Brucella		0	GCF_001937915.1
Brucella_sp._CMUL_015	Brucella		0	GCF_001937825.1
Brucella_sp._CMUL_018	Brucella		0	GCF_001766475.1
Brucella_sp._CMUL_024	Brucella		0	GCF_001938135.1
Brucella_sp._CMUL_025	Brucella		0	GCF_001937795.1
Brucella_sp._CMUL_026	Brucella		0	GCF_001938165.1
Brucella_sp._CMUL_027	Brucella		0	GCF_001937875.1
Brucella_sp._CMUL_029	Brucella		0	GCF_001938175.1
Brucella_sp._CMUL_030	Brucella		0	GCF_002150345.1
Brucella_sp._CMUL_031	Brucella		0	GCF_002150355.1
Brucella_sp._CMUL_034	Brucella		0	GCF_002150395.1
Brucella_sp._CMUL_035	Brucella		0	GCF_002150445.1
Brucella_sp._CMUL_036	Brucella		0	GCF_001937885.1
Brucella_sp._CMUL_08	Brucella		0	GCF_001938045.1
Brucella_sp._F23_97	Brucella		0	GCF_000370965.1
Brucella_sp._F5_06	Brucella		0	GCF_000370985.1
Brucella_sp._F5_99	Brucella		0	GCF_000158995.1
Brucella_sp._F8_99	Brucella		0	GCF_000371005.1
Brucella_sp._F96_2	Brucella		0	GCF_000371025.1
Brucella_sp._NF_2653	Brucella		0	GCF_000177155.1
Brucella_sp._NVSL_07-0026	Brucella		0	GCF_000163135.1
Brucella_sp._UK1_97	Brucella		0	GCF_000371045.1
Brucella_sp._UK38_05	Brucella		0	GCF_000367125.1
Brucella_sp._UK40_99	Brucella		0	GCF_000371065.1
Brucella_sp._UK5_01	Brucella		0	GCF_000367105.1
Brucella_suis_01-5744	Brucella		0	GCF_000371085.1
Brucella_suis_019	Brucella		0	GCF_001594165.1
Brucella_suis_04-0115	Brucella		0	GCF_000480055.1
Brucella_suis_06-791-1309	Brucella		0	GCF_000480035.1
Brucella_suis_06-988-1656	Brucella		0	GCF_000480315.1
Brucella_suis_06-997-1672	Brucella		0	GCF_000480135.1
Brucella_suis_1330	Brucella		0	GCF_000742005.1
Brucella_suis_1330_ASM22319v1	Brucella		0	GCA_000223195.1
Brucella_suis_1330_ASM750v1	Brucella		0	GCA_000007505.1
Brucella_suis_2004000577	Brucella		0	GCA_001715425.1
Brucella_suis_40	Brucella		0	GCF_000160275.1
Brucella_suis_513	Brucella		0	GCF_000157755.1
Brucella_suis_513UK	Brucella		0	GCA_000740235.1
Brucella_suis_63_198	Brucella		0	GCF_000371105.1
Brucella_suis_63_252	Brucella		0	GCF_000366085.1
Brucella_suis_63_261	Brucella		0	GCF_000371125.1
Brucella_suis_686	Brucella		0	GCF_000157775.1
Brucella_suis_686_ASM74025v1	Brucella		0	GCA_000740255.1
Brucella_suis_92_29	Brucella		0	GCF_000366205.1
Brucella_suis_92_63	Brucella		0	GCF_000366225.1
Brucella_suis_94_11	Brucella		0	GCF_000366245.1
Brucella_suis_97-9757	Brucella		0	GCF_000480155.1
Brucella_suis_ATCC_23445	Brucella		0	GCA_000018905.1
Brucella_suis_BCB025	Brucella		0	GCF_000292005.1
Brucella_suis_BCB032	Brucella		0	GCF_000292105.1
Brucella_suis_Bs143CITA	Brucella		0	GCA_000699025.1
Brucella_suis_Bs364CITA	Brucella		0	GCA_000698325.1
Brucella_suis_Bs396CITA	Brucella		0	GCA_000698345.1
Brucella_suis_BSP	Brucella		0	GCA_000740435.1
Brucella_suis_BSQ	Brucella		0	GCF_000741995.1
Brucella_suis_CNGB_247	Brucella		0	GCF_000371145.1
Brucella_suis_CNGB_786	Brucella		0	GCF_000366265.1
Brucella_suis_F12_02	Brucella		0	GCF_000371165.1
Brucella_suis_F4_06-146	Brucella		0	GCF_000365705.1
Brucella_suis_F5_03-2	Brucella		0	GCF_000365585.1
Brucella_suis_F5_05-10	Brucella		0	GCF_000371185.1
Brucella_suis_F5_05-4	Brucella		0	GCF_000371205.1
Brucella_suis_F7_06-1	Brucella		0	GCF_000371225.1
Brucella_suis_F7_06-2	Brucella		0	GCF_000371245.1
Brucella_suis_F7_06-5	Brucella		0	GCF_000371265.1
Brucella_suis_F8_06-1	Brucella		0	GCF_000371285.1
Brucella_suis_F8_06-2	Brucella		0	GCF_000365565.1
Brucella_suis_F8_06-3	Brucella		0	GCF_000371305.1
Brucella_suis_F9_06-1	Brucella		0	GCF_000371325.1
Brucella_suis_Human_AR_US_1981	Brucella		0	GCA_000875695.1
Brucella_suis_PT09143	Brucella		0	GCA_000698245.1
Brucella_suis_PT09172	Brucella		0	GCA_000698285.1
Brucella_suis_QH05	Brucella		0	GCA_002749475.1
Brucella_suis_S2	Brucella		0	GCA_000600055.1
Brucella_suis_S2_ASM20963v2	Brucella		0	GCF_000209635.2
Brucella_suis_S2-30	Brucella		0	GCF_000292125.1
Brucella_suis_Thompsen	Brucella		0	GCF_000742055.1
Brucella_suis_VBI22	Brucella		0	GCA_000236255.1
Brucella_thiophenivorans_DSM_7216	Brucella		0	GCF_002252445.1
Brucella_thiophenivorans_MYb6	Brucella		0	GCF_002979335.1
06-478 st	BV1	G1	0	GCA_013320795.1
06-617-1	BV1	G1	1	GCA_013320775.1
13-2099-1-2	BV1	G1	1	GCA_001692275.1
15-1187-1-2a	BV1	G1	0	GCA_001692265.1
15-1187-1-2b	BV1	G1	0	GCA_001692365.1
15-174	BV1	G1	1	GCA_001692425.1
1D1108	BV1	G1	1	GCA_013318425.1
A47a	BV1	G1	0	GCA_013318335.1
A51	BV1	G1	1	GCA_013318315.1
A6	BV1	G1	1	GCA_013318285.1
AF1/95	BV1	G1	1	GCA_013318255.1
AF52/95	BV1	G1	1	GCA_013318235.1
AF82/95	BV1	G1	1	GCA_013318215.1
Agrobacterium_fabacearum_Ach5	BV1	G1	1	GCA_000971565.1
Agrobacterium_fabacearum_CFBP_5771	BV1	G1	1	GCF_900039255.1
Agrobacterium_fabacearum_H13-3	BV1	G1	1	GCA_000192635.1
Agrobacterium_fabacearum_P4	BV1	G1	0	GCF_000442985.1
Agrobacterium_fabacearum_S56	BV1	G1	1	GCF_900014385.1
Agrobacterium_fabacearum_TT111	BV1	G1	1	GCF_900012575.1
Agrobacterium_sp._10MFCol1.1	BV1	G1	1	GCF_000381165.1
Agrobacterium_sp._13-2099-1-2	BV1	G1	1	GCF_001692275.1
Agrobacterium_tumefaciens_15-1187-1-2a	BV1	G1	0	GCF_001692265.1
Agrobacterium_tumefaciens_15-1187-1-2b	BV1	G1	0	GCF_001692365.1
Agrobacterium_tumefaciens_15-174	BV1	G1	1	GCF_001692425.1
Agrobacterium_tumefaciens_5A	BV1	G1	1	GCF_000236125.1
Agrobacterium_tumefaciens_ATCC_31700	BV1	G1	0	GCF_001975795.1
Agrobacterium_tumefaciens_N2_73	BV1	G1	1	GCF_001692195.1
Agrobacterium_tumefaciens_WRT31	BV1	G1	1	GCF_000439225.1
ATCC 15955	BV1	G1	1	GCA_013318185.1
CG53/95	BV1	G1	1	GCA_013318155.1
CG920	BV1	G1	1	GCA_013318125.1
FPH-AT4	BV1	G1	1	GCA_013318055.1
G 8.3	BV1	G1	1	GCA_013318065.1
G3/79	BV1	G1	1	GCA_013318015.1
G9/79	BV1	G1	1	GCA_013318025.1
H25/79	BV1	G1	0	GCA_013317965.1
IL30	BV1	G1	0	GCA_013317955.1
J2/75	BV1	G1	0	GCA_013317915.1
J3/75	BV1	G1	0	GCA_013317895.1
K196/80	BV1	G1	1	GCA_013317845.1
K224	BV1	G1	0	GCA_013317865.1
LMG 232	BV1	G1	0	GCA_013317815.1
M56 /79	BV1	G1	0	GCA_013317755.1
N2/73	BV1	G1	1	GCA_001692195.1
O16/94	BV1	G1	1	GCA_013317625.1
P22/94	BV1	G1	0	GCA_013317575.1
Q15/94	BV1	G1	1	GCA_017584185.1
W9/94	BV1	G1	1	GCA_013337085.1
Y2/73	BV1	G1	1	GCA_013317525.1
YO0101	BV1	G1	1	GCA_013317515.1
Agrobacterium_genomosp_CFBP_6927	BV1	G13	0	GCF_900012615.1
Agrobacterium_tumefaciens_S2	BV1	G13	0	GCF_000723345.1
Agrobacterium_genomosp_CFBP_5494	BV1	G2	0	GCF_900013495.1
Agrobacterium_tumefaciens_KCJK1736	BV1	G2	0	GCF_001641425.1
Rhizobium_pusense_KCJK7997	BV1	G2	0	GCF_003053405.1
Rhizobium_pusense_LMG_25623	BV1	G2	0	GCF_900102105.1
Rhizobium_pusense_NRCPB10	BV1	G2	0	GCF_002008275.1
Rhizobium_pusense_S1	BV1	G2	0	GCF_003031555.1
Rhizobium_pusense_S2	BV1	G2	0	GCF_003031575.1
Agrobacterium_genomosp._2_CFBP_5494	BV1	G2	0	GCF_900013495.1
Agrobacterium_genomosp_CFBP_5494	BV1	G2	0	GCF_900013495.1
Agrobacterium_sp._33MFTa1.1	BV1	G2	0	GCF_000702405.1
Agrobacterium_tumefaciens_S33	BV1	G2	0	GCF_001551895.1
Rhizobium_sp._GHKF11	BV1	G2	0	GCF_001644925.1
Rhizobium_sp._H41	BV1	G2	0	GCF_000758445.1
Rhizobium_sp._IRBG74	BV1	G2	0	GCA_000499645.1
Rhizobium_sp._LMB-1	BV1	G2	0	GCF_000959075.1
Rhizobium_sp._S41	BV1	G2	0	GCA_001691455.1
Rhizobium_sp._UR51a	BV1	G2	0	GCF_000931365.1
Rhizobium_sp._Y9	BV1	G2	0	GCA_002814035.1
Agrobacterium_genomosp_CFBP_6623	BV1	G3	1	GCF_900013535.1
Agrobacterium_sp._SUL3	BV1	G3	1	GCF_001263295.1
12D1	BV1	G4	1	GCA_013320715.1
1D1460	BV1	G4	1	GCA_013318385.1
Agrobacterium_sp._224MFTsu3.1	BV1	G4	1	GCF_000384555.1
Agrobacterium_sp._719_389	BV1	G4	1	GCF_900188475.1
Agrobacterium_tumefaciens_B140_95	BV1	G4	1	GCF_001692245.1
Agrobacterium_tumefaciens_B6	BV1	G4	1	GCF_900045375.1
Agrobacterium_tumefaciens_B6_ASM154131v1	BV1	G4	1	GCF_001541315.1
Agrobacterium_tumefaciens_CCNWGS0286	BV1	G4	1	GCF_000233975.1
Agrobacterium_tumefaciens_CFBP_5621	BV1	G4	1	GCF_900012605.1
Agrobacterium_tumefaciens_Kerr_14	BV1	G4	1	GCF_900011755.1
Agrobacterium_tumefaciens_LMG_140	BV1	G4	1	GCF_002008215.1
Agrobacterium_tumefaciens_LMG_215	BV1	G4	1	GCF_002179795.1
Agrobacterium_tumefaciens_NCPPB_3001	BV1	G4	1	GCF_001541305.1
B140/95	BV1	G4	1	GCA_001692245.1
B6806	BV1	G4	1	GCA_013318175.1
Di1519	BV1	G4	1	GCA_013318115.1
IL15	BV1	G4	1	GCA_013317925.1
LMG 215	BV1	G4	1	GCA_002179795.1
LMG 267	BV1	G4	1	GCA_013317795.1
LMG 305	BV1	G4	1	GCA_013317715.1
O54/95	BV1	G4	1	GCA_013317615.1
W10/94	BV1	G4	1	GCA_013317535.1
Agrobacterium_genomosp_CFBP_6626	BV1	G5	0	GCF_900012595.1
06-777-2L	BV1	G7	1	GCA_013320735.1
14-818c	BV1	G7	1	GCA_013320675.1
15-172	BV1	G7	1	GCA_001692405.1
16-280-1a	BV1	G7	1	GCA_013320625.1
16-280-1b	BV1	G7	1	GCA_013320635.1
1D1609	BV1	G7	1	GCA_013318375.1
Agrobacterium_deltaense_NCPPB_1641	BV1	G7	1	GCF_900012585.1
Agrobacterium_deltaense_RV3	BV1	G7	1	GCF_900013505.1
Agrobacterium_deltaense_Zutra_3-1	BV1	G7	1	GCF_900013515.1
Agrobacterium_sp._C13	BV1	G7	1	GCF_001526545.1
Agrobacterium_sp._JL28	BV1	G7	1	GCF_001526565.1
Agrobacterium_sp._LY4	BV1	G7	1	GCF_001526585.1
Agrobacterium_sp._YIC_4121	BV1	G7	1	GCF_002008205.1
Agrobacterium_tumefaciens_15-172	BV1	G7	1	GCF_001692405.1
Agrobacterium_tumefaciens_1D1609	BV1	G7	1	GCA_002943835.1
Agrobacterium_tumefaciens_Cherry_2E-2-2	BV1	G7	0	GCF_000349865.1
Agrobacterium_tumefaciens_GW4	BV1	G7	1	GCF_000699125.1
GC1A3	BV1	G7	1	GCA_013317995.1
T90/95	BV1	G7	1	GCA_013317565.1
Agrobacterium_rhizogenes_NCPPB2659	BV1	G7_Other	1	GCF_001649535.1
K599	BV1	G7_Other	1	GCA_013317835.1
NCPPB_2655	BV1	G7_Other	1	GCA_013317685.1
2788	BV1	G8	1	GCA_013318355.1
12D13	BV1	G8	1	GCA_013320725.1
1D132	BV1	G8	1	GCA_013318415.1
A74a	BV1	G8	1	GCA_013318275.1
Agrobacterium_fabrum_C58	BV1	G8	1	GCA_000092025.1
Agrobacterium_fabrum_J-07	BV1	G8	1	GCF_900013525.1
Agrobacterium_fabrum_NFIX01	BV1	G8	1	GCF_900111085.1
Agrobacterium_fabrum_NFIX02	BV1	G8	1	GCF_900104545.1
Agrobacterium_fabrum_PDC82	BV1	G8	1	GCF_900100235.1
Agrobacterium_sp._ATCC_31749	BV1	G8	1	GCF_000214615.1
Agrobacterium_sp._NCPPB_925	BV1	G8	0	GCF_900012625.1
Agrobacterium_tumefaciens_F4	BV1	G8	1	GCF_000966435.1
Agrobacterium_tumefaciens_LBA4404	BV1	G8	1	GCF_000730975.1
Di1525a	BV1	G8	1	GCA_013318095.1
LMG 292	BV1	G8	0	GCA_013317765.1
N33/94	BV1	G8	1	GCA_013317735.1
N40/94	BV1	G8	1	GCA_013317665.1
Agrobacterium_salinitolerans_Hayward0363	BV1	G9	0	GCF_900012565.1
Agrobacterium_salinitolerans_YIC_5082	BV1	G9	1	GCF_002008225.1
NCPPB_2657	BV1	G9	1	GCA_013317635.1
Rhizobium_nepotum_39_7	BV1	nepotum	0	GCF_000949865.1
Agrobacterium_albertimagni_AOL15	BV1		0	GCF_000300855.1
Agrobacterium_sp._D14	BV1		1	GCF_001526505.1
Agrobacterium_sp._RAC06	BV1		0	GCA_001713475.1
Agrobacterium_sp._UNC420CL41Cvi	BV1		1	GCF_000482285.1
Agrobacterium_tumefaciens_DSM_30147	BV1		1	GCF_000421945.1
Agrobacterium_tumefaciens_F2	BV1		0	GCF_000219665.1
13-626	BV2		0	GCA_001692285.1
A 13.1	BV2		0	GCA_013322175.1
A 6.4	BV2		0	GCA_013322155.1
A1/90	BV2		0	GCA_013322135.1
A4	BV2		0	GCA_013322075.1
AF44/96	BV2		0	GCA_013322085.1
Agrobacterium_radiobacter_K84	BV2		0	GCA_000016265.1
Agrobacterium_rhizogenes_ATCC_15834	BV2		0	GCF_000705135.2
Agrobacterium_rhizogenes_CF262	BV2		0	GCF_000800035.1
Agrobacterium_rhizogenes_CF263	BV2		0	GCF_000799685.1
Agrobacterium_rhizogenes_NBRC_13257	BV2		0	GCF_000696095.1
Agrobacterium_rhizogenes_OV677	BV2		0	GCF_000799715.1
Agrobacterium_rhizogenes_YR530	BV2		0	GCF_000799905.1
Agrobacterium_sp._13-626	BV2		0	GCF_001692285.1
Agrobacterium_sp._B131_95	BV2		0	GCF_001692155.1
Agrobacterium_sp._B133_95	BV2		0	GCF_001692215.1
AL. 21.2	BV2		0	GCA_013322065.1
AP82/95	BV2		0	GCA_013322015.1
AR13K/71	BV2		0	GCA_013322025.1
AS10/95	BV2		0	GCA_013321985.1
ATCC 15834	BV2		0	GCA_013321955.1
B1/74	BV2		0	GCA_013321935.1
B131/95	BV2		0	GCA_001692155.1
B133/95	BV2		0	GCA_001692215.1
B147/94	BV2		0	GCA_013321865.1
B4/73	BV2		0	GCA_013321905.1
B49C/83	BV2		0	GCA_013321875.1
C16/80	BV2		0	GCA_013321855.1
CA75/95	BV2		0	GCA_017584205.1
CA84/95	BV2		0	GCA_013321835.1
CG101/95	BV2		0	GCA_013321805.1
CM65/95	BV2		0	GCA_013321785.1
CM79/95	BV2		0	GCA_013321775.1
CM80/95	BV2		0	GCA_013321735.1
CP182/95	BV2		0	GCA_013321695.1
D1/76	BV2		0	GCA_013321745.1
D1/94	BV2		0	GCA_013321715.1
D100/85	BV2		0	GCA_013321665.1
D108/85	BV2		0	GCA_013321655.1
D10b/87	BV2		0	GCA_013321565.1
D2/76	BV2		0	GCA_013321615.1
Di1411	BV2		0	GCA_013321635.1
Di1462	BV2		0	GCA_013321575.1
G 10.5	BV2		0	GCA_013321475.1
H16/79	BV2		0	GCA_013321495.1
I2/75	BV2		0	GCA_013321455.1
J10B/93	BV2		0	GCA_013321485.1
J5a/93	BV2		0	GCA_013321415.1
K27	BV2		0	GCA_013321375.1
K6/73	BV2		0	GCA_013321425.1
K95/95	BV2		0	GCA_013321355.1
L20/94	BV2		0	GCA_013321365.1
L29/94	BV2		0	GCA_013321305.1
M2/73	BV2		0	GCA_013321315.1
N64/94	BV2		0	GCA_013321295.1
NCIB_8196	BV2		0	GCA_013321255.1
P1/75	BV2		0	GCA_013321275.1
P23/94	BV2		0	GCA_013321555.1
PVM 1,5	BV2		0	GCA_013321225.1
PVM 10.5	BV2		0	GCA_013321175.1
R 1.1	BV2		0	GCA_013321215.1
R 10.1	BV2		0	GCA_013321185.1
RO 10.5	BV2		0	GCA_013321135.1
RO 11.4	BV2		0	GCA_013321505.1
RO 2.2	BV2		0	GCA_013321145.1
S32/96	BV2		0	GCA_013321105.1
T155/95	BV2		0	GCA_013321095.1
T5/73	BV2		0	GCA_013321075.1
U167/95	BV2		0	GCA_013321005.1
W 1.1	BV2		0	GCA_013320995.1
W 1.4	BV2		0	GCA_013321035.1
X1/95	BV2		0	GCA_013321045.1
Z4/95	BV2		0	GCA_013320955.1
AC27/96	BV2-like		1	GCA_001692325.1
AF27/95	BV2-like		1	GCA_013322055.1
Agrobacterium_rhizogenes_OK036	BV2-like		1	GCF_000745735.1
Agrobacterium_rhizogenes_YR147	BV2-like		1	GCF_000745725.1
AQ11/95	BV2-like		0	GCA_013321975.1
Rhizobium_freirei_PRF_81	BV2-like		0	GCF_000359745.1
Rhizobium_hainanense_CCBAU_57015	BV2-like		1	GCF_900094555.1
Rhizobium_leucaenae_CPAO_29.8	BV2-like		0	GCF_001675175.1
Rhizobium_leucaenae_USDA_9039	BV2-like		0	GCF_000426285.1
Rhizobium_lusitanum_P1-7	BV2-like		1	GCF_900094565.1
Rhizobium_lusitanum_YR374	BV2-like		1	GCF_000799975.1
Rhizobium_miluonense_HAMBI_2971	BV2-like		1	GCF_900094545.1
Rhizobium_multihospitium_HAMBI_2975	BV2-like		1	GCF_900094585.1
Rhizobium_tropici_CIAT_899	BV2-like		0	GCA_000330885.1
Rhizobium_tropici_PTD1	BV2-like		1	GCF_000799755.1
Rhizobium_tropici_YR635	BV2-like		1	GCF_000799925.1
Y79/96	BV2-like		1	GCA_013320965.1
Agrobacterium_vitis_S4	BV3		1	GCA_000016285.1
Agrobacterium_vitis_Sz1	BV3		1	GCF_001860105.1
Agrobacterium_vitis_V80_94	BV3		1	GCF_002179845.1
AV25/95	BV3		1	GCA_013317435.1
BM37/95	BV3		1	GCA_013317475.1
CG412	BV3		1	GCA_013317415.1
CG678	BV3		1	GCA_013317445.1
CG78	BV3		1	GCA_013317425.1
F2/5	BV3		1	GCA_013317315.1
P86/93	BV3		1	GCA_013317325.1
Rhizobium_taibaishanense_14971	BV3		1	GCF_001938985.1
T267/94	BV3		1	GCA_013317345.1
T268/95	BV3		1	GCA_013317335.1
T393/94	BV3		1	GCA_013317355.1
T60/94	BV3		1	GCA_013337045.1
V80/94	BV3		1	GCA_013317215.1
Ensifer_adhaerens_Casida_A	Ensifer		0	GCA_000697965.2
Ensifer_adhaerens_L18	Ensifer		0	GCF_002007205.1
Ensifer_adhaerens_M78	Ensifer		0	GCF_001683495.1
Ensifer_adhaerens_OV14	Ensifer		0	GCF_000583045.1
Ensifer_adhaerens_RP12G	Ensifer		0	GCF_900215285.1
Ensifer_adhaerens_SD006	Ensifer		0	GCF_001270265.1
Ensifer_adhaerens_ST2	Ensifer		0	GCF_002940685.1
Ensifer_alkalisoli_YIC4027	Ensifer		0	GCF_001723275.1
Ensifer_aridi_JNVU_TP6	Ensifer		0	GCF_002093525.1
Ensifer_aridi_LEM451	Ensifer		0	GCF_002093415.1
Ensifer_aridi_LEM457	Ensifer		0	GCF_002093495.1
Ensifer_aridi_LMR001	Ensifer		0	GCF_002078505.1
Ensifer_aridi_LMR013	Ensifer		0	GCF_002093435.1
Ensifer_aridi_TW10	Ensifer		0	GCF_000510685.1
Ensifer_glycinis_CCBAU_23380	Ensifer		1	GCF_001651865.1
Ensifer_sojae_CCBAU_05684	Ensifer		0	GCA_002288525.1
Ensifer_sojae_CCBAU_05684_05684	Ensifer		0	GCF_000261485.1
Ensifer_sp._1H6	Ensifer		0	GCF_001976035.1
Ensifer_sp._BR816	Ensifer		1	GCF_000378985.1
Ensifer_sp._LC11	Ensifer		0	GCF_001695835.1
Ensifer_sp._LC13	Ensifer		0	GCF_001695795.1
Ensifer_sp._LC14	Ensifer		0	GCF_001695785.1
Ensifer_sp._LC163	Ensifer		0	GCF_001695855.1
Ensifer_sp._LC384	Ensifer		0	GCF_001695865.1
Ensifer_sp._LC499	Ensifer		0	GCF_001695895.1
Ensifer_sp._LC54	Ensifer		0	GCF_001695905.1
Ensifer_sp._LCM_4579	Ensifer		0	GCF_001854885.1
Ensifer_sp._NM-2	Ensifer		0	GCF_003024455.1
Ensifer_sp._OV372	Ensifer		0	GCF_900113205.1
Ensifer_sp._Root1252	Ensifer		0	GCF_001425885.1
Ensifer_sp._Root127	Ensifer		0	GCF_001425225.1
Ensifer_sp._Root1298	Ensifer		0	GCF_001426365.1
Ensifer_sp._Root1312	Ensifer		0	GCF_001426465.1
Ensifer_sp._Root142	Ensifer		0	GCF_001426785.1
Ensifer_sp._Root231	Ensifer		0	GCF_001428785.1
Ensifer_sp._Root258	Ensifer		0	GCF_001429745.1
Ensifer_sp._Root278	Ensifer		0	GCF_001429285.1
Ensifer_sp._Root31	Ensifer		0	GCF_001424825.1
Ensifer_sp._Root423	Ensifer		0	GCF_001426275.1
Ensifer_sp._Root558	Ensifer		0	GCF_001427045.1
Ensifer_sp._Root74	Ensifer		0	GCF_001429125.1
Ensifer_sp._Root954	Ensifer		0	GCF_001429005.1
Ensifer_sp._WSM1721	Ensifer		0	GCF_000513895.1
Ensifer_sp._YR511	Ensifer		0	GCF_900103045.1
Ensifer_sp._ZNC0028	Ensifer		0	GCF_000799055.1
Sinorhizobium_americanum_CCGM7	Ensifer		1	GCA_000705595.2
Sinorhizobium_americanum_CFNEI_156	Ensifer		1	GCF_001651855.1
Sinorhizobium_americanum_CFNEI_73	Ensifer		1	GCA_001889105.1
Sinorhizobium_americanum_FG01	Ensifer		0	GCF_002909075.1
Sinorhizobium_americanum_NG07B	Ensifer		0	GCF_002909045.1
Sinorhizobium_arboris_LMG_14919	Ensifer		0	GCF_000427465.1
Sinorhizobium_fredii_CCBAU_05557	Ensifer		0	GCF_000261845.1
Sinorhizobium_fredii_CCBAU_25509	Ensifer		0	GCA_003177055.1
Sinorhizobium_fredii_CCBAU_25509_25509	Ensifer		0	GCF_000261865.1
Sinorhizobium_fredii_CCBAU_45436	Ensifer		0	GCA_003100575.1
Sinorhizobium_fredii_CCBAU_45436_45436	Ensifer		0	GCF_000261885.1
Sinorhizobium_fredii_CCBAU_83622	Ensifer		0	GCF_000261905.1
Sinorhizobium_fredii_CCBAU_83643	Ensifer		1	GCF_000261925.1
Sinorhizobium_fredii_CCBAU_83666	Ensifer		0	GCA_002288485.1
Sinorhizobium_fredii_CCBAU_83666_83666	Ensifer		0	GCF_000261945.1
Sinorhizobium_fredii_CCBAU_83753	Ensifer		0	GCF_000261965.1
Sinorhizobium_fredii_GR64	Ensifer		1	GCF_000219415.2
Sinorhizobium_fredii_HH103	Ensifer		0	GCF_000283895.1
Sinorhizobium_fredii_NGR234	Ensifer		0	GCA_000018545.1
Sinorhizobium_fredii_NXT3	Ensifer		0	GCA_002944405.1
Sinorhizobium_fredii_PCH1	Ensifer		0	GCF_002531965.1
Sinorhizobium_fredii_USDA_205	Ensifer		0	GCF_001461695.1
Sinorhizobium_fredii_USDA_257	Ensifer		1	GCA_000265205.2
Sinorhizobium_medicae_DI28	Ensifer		0	GCF_000419665.1
Sinorhizobium_medicae_Str18	Ensifer		0	GCF_002864945.1
Sinorhizobium_medicae_Str8	Ensifer		0	GCF_002865145.1
Sinorhizobium_medicae_WSM1115	Ensifer		0	GCF_000378785.1
Sinorhizobium_medicae_WSM244	Ensifer		0	GCF_000419785.1
Sinorhizobium_medicae_WSM419	Ensifer		0	GCA_000017145.1
Sinorhizobium_meliloti_1021	Ensifer		0	GCA_000006965.1
Sinorhizobium_meliloti_2011	Ensifer		0	GCA_000346065.1
Sinorhizobium_meliloti_4H41	Ensifer		0	GCF_000375585.1
Sinorhizobium_meliloti_AC50a	Ensifer		0	GCF_002807095.1
Sinorhizobium_meliloti_AE608H	Ensifer		0	GCF_000287555.1
Sinorhizobium_meliloti_AK58	Ensifer		0	GCF_000473425.1
Sinorhizobium_meliloti_AK83	Ensifer		0	GCA_000147795.3
Sinorhizobium_meliloti_B399	Ensifer		0	GCA_002302375.1
Sinorhizobium_meliloti_B401	Ensifer		0	GCA_002302355.1
Sinorhizobium_meliloti_BL225C	Ensifer		0	GCA_000147775.3
Sinorhizobium_meliloti_BM806	Ensifer		0	GCF_003034185.1
Sinorhizobium_meliloti_BO21CC	Ensifer		0	GCF_000473405.1
Sinorhizobium_meliloti_CCMM_B554_FSM-MA	Ensifer		0	GCA_002215195.1
Sinorhizobium_meliloti_CCNWSX0020	Ensifer		0	GCF_000236945.1
Sinorhizobium_meliloti_CIAM1775	Ensifer		0	GCF_000427585.1
Sinorhizobium_meliloti_DSM_23914	Ensifer		0	GCF_900107055.1
Sinorhizobium_meliloti_GR4	Ensifer		0	GCA_000320385.2
Sinorhizobium_meliloti_GVPV12	Ensifer		0	GCF_000428005.1
Sinorhizobium_meliloti_HM006	Ensifer		0	GCA_002197165.1
Sinorhizobium_meliloti_KH35c	Ensifer		0	GCA_002197105.1
Sinorhizobium_meliloti_KH46	Ensifer		0	GCA_002197465.1
Sinorhizobium_meliloti_L5-30	Ensifer		0	GCF_000968555.1
Sinorhizobium_meliloti_M162	Ensifer		0	GCA_002197125.1
Sinorhizobium_meliloti_Mlalz-1	Ensifer		0	GCF_000428025.1
Sinorhizobium_meliloti_MVII-I	Ensifer		0	GCF_000419645.1
Sinorhizobium_meliloti_Rm41	Ensifer		0	GCA_002197045.1
Sinorhizobium_meliloti_Rm41_RM41	Ensifer		0	GCA_000304415.1
Sinorhizobium_meliloti_RMO17	Ensifer		0	GCA_000747295.1
Sinorhizobium_meliloti_RRl128	Ensifer		0	GCF_000427745.1
Sinorhizobium_meliloti_RU11_001	Ensifer		0	GCA_001050915.2
Sinorhizobium_meliloti_SM11	Ensifer		0	GCA_000218265.1
Sinorhizobium_meliloti_T073	Ensifer		0	GCA_002197145.1
Sinorhizobium_meliloti_USDA1021	Ensifer		0	GCA_002197445.1
Sinorhizobium_meliloti_USDA1106	Ensifer		0	GCA_002197065.1
Sinorhizobium_meliloti_USDA1157	Ensifer		0	GCA_002197025.1
Sinorhizobium_meliloti_WSM1022	Ensifer		0	GCF_013315775.1
Sinorhizobium_meliloti_WSM4191	Ensifer		0	GCF_000427485.1
Sinorhizobium_saheli_LMG_7837	Ensifer		1	GCF_001651875.1
Sinorhizobium_sp._A49	Ensifer		0	GCF_002002725.1
Sinorhizobium_sp._BJ1	Ensifer		1	GCF_002531555.1
Sinorhizobium_sp._CCBAU_05631	Ensifer		0	GCA_002288505.1
Sinorhizobium_sp._FG01	Ensifer		0	GCF_002531875.1
Sinorhizobium_sp._GL28	Ensifer		0	GCF_001461685.1
Sinorhizobium_sp._M4_45	Ensifer		0	GCF_002885915.1
Sinorhizobium_sp._NFACC03	Ensifer		0	GCF_900103435.1
Sinorhizobium_sp._NG07B	Ensifer		0	GCF_002532005.1
Sinorhizobium_sp._PC2	Ensifer		0	GCF_000969585.1
Sinorhizobium_sp._RAC02	Ensifer		0	GCA_001713395.1
Sinorhizobium_sp._Sb3	Ensifer		0	GCF_001461705.1
Kaistia_adipata_DSM_17808	Kaistia		0	GCF_000423225.1
Kaistia_algarum_LYH11	Kaistia		0	GCF_002930635.1
Kaistia_granuli_Ko04	Kaistia		0	GCF_000380505.1
Kaistia_soli_DSM_19436	Kaistia		0	GCF_900129325.1
Liberibacter_africanus_PTSAPSY	Liberibacter		0	GCA_001021085.1
Liberibacter_americanus_PW_SP	Liberibacter		0	GCF_000350385.1
Liberibacter_americanus_Sao_Paulo	Liberibacter		0	GCA_000496595.1
Liberibacter_asiaticus_AHCA1	Liberibacter		0	GCF_003143875.1
Liberibacter_asiaticus_FL17	Liberibacter		0	GCF_000820625.1
Liberibacter_asiaticus_gxpsy	Liberibacter		0	GCA_000346595.1
Liberibacter_asiaticus_HHCA	Liberibacter		0	GCF_000724755.1
Liberibacter_asiaticus_Ishi-1	Liberibacter		0	GCA_000829355.1
Liberibacter_asiaticus_JXGC	Liberibacter		0	GCA_002216815.1
Liberibacter_asiaticus_psy62	Liberibacter		0	GCA_000023765.2
Liberibacter_asiaticus_TX2351	Liberibacter		0	GCF_001969535.1
Liberibacter_asiaticus_YCPsy	Liberibacter		0	GCF_001296945.1
Liberibacter_crescens_BT-0	Liberibacter		0	GCA_001543305.1
Liberibacter_crescens_BT-1	Liberibacter		0	GCA_000325745.1
Liberibacter_solanacearum_CLso-ZC1	Liberibacter		0	GCA_000183665.1
Liberibacter_solanacearum_FIN111	Liberibacter		0	GCF_001983655.1
Liberibacter_solanacearum_FIN114	Liberibacter		0	GCF_001983675.1
Liberibacter_solanacearum_HenneA	Liberibacter		0	GCF_000968075.1
Liberibacter_solanacearum_LsoNZ1	Liberibacter		0	GCF_000968085.1
Liberibacter_solanacearum_R1	Liberibacter		0	GCF_000756225.1
Liberibacter_solanacearum_RSTM	Liberibacter		0	GCF_001414235.1
Mesorhizobium_alhagi_CCNWXJ12-2	Mesorhizobium		1	GCF_000236565.1
Mesorhizobium_amorphae_CCNWGS0123	Mesorhizobium		1	GCF_000233995.1
Mesorhizobium_australicum_B5P	Mesorhizobium		0	GCF_900177325.1
Mesorhizobium_australicum_WSM2073	Mesorhizobium		0	GCA_000230995.3
Mesorhizobium_ciceri_ca181	Mesorhizobium		1	GCF_000474725.1
Mesorhizobium_ciceri_CC1192	Mesorhizobium		1	GCA_001618825.1
Mesorhizobium_ciceri_CMG6	Mesorhizobium		1	GCF_000472365.1
Mesorhizobium_ciceri_WSM1271	Mesorhizobium		1	GCA_000185905.1
Mesorhizobium_ciceri_WSM1284	Mesorhizobium		1	GCA_001618845.1
Mesorhizobium_ciceri_WSM4083	Mesorhizobium		1	GCF_000519305.1
Mesorhizobium_ephedrae_6GN-30	Mesorhizobium		1	GCF_003012745.1
Mesorhizobium_erdmanii_NZP2014	Mesorhizobium		1	GCA_013170725.1
Mesorhizobium_erdmanii_USDA_3471	Mesorhizobium		1	GCF_000472705.1
Mesorhizobium_helmanticense_CSLC115N	Mesorhizobium		1	GCF_003034915.1
Mesorhizobium_huakuii_7653R	Mesorhizobium		1	GCA_000709395.2
Mesorhizobium_hungaricum_UASWS1009	Mesorhizobium		1	GCF_001705425.1
Mesorhizobium_japonicum_MAFF_303099	Mesorhizobium		1	GCA_000009625.1
Mesorhizobium_japonicum_R7A	Mesorhizobium		1	GCA_009761735.1
Mesorhizobium_loti_CJ3sym	Mesorhizobium		1	GCF_000472785.1
Mesorhizobium_loti_LU	Mesorhizobium		1	GCF_002858745.1
Mesorhizobium_loti_NZP2014	Mesorhizobium		1	GCF_001672365.1
Mesorhizobium_loti_NZP2037	Mesorhizobium		1	GCF_000384055.1
Mesorhizobium_loti_NZP2042	Mesorhizobium		1	GCA_013170705.1
Mesorhizobium_loti_NZP2042_NZP2042	Mesorhizobium		1	GCF_001672355.1
Mesorhizobium_loti_R7ANS__ICEMcbSym1271	Mesorhizobium		1	GCF_001671545.1
Mesorhizobium_loti_R7ANS__ICEMlSym2014	Mesorhizobium		1	GCF_001671525.1
Mesorhizobium_loti_R7ANS__ICEMlSym2037	Mesorhizobium		1	GCF_001671475.1
Mesorhizobium_loti_R7ANS__ICEMlSym2042	Mesorhizobium		1	GCF_001671485.1
Mesorhizobium_loti_R7ANS__ICEMlSym343	Mesorhizobium		1	GCF_001671465.1
Mesorhizobium_loti_R7ANSx1497	Mesorhizobium		1	GCF_002295055.1
Mesorhizobium_loti_R7ANSx3859	Mesorhizobium		1	GCF_002294705.1
Mesorhizobium_loti_R7ANSx3876	Mesorhizobium		1	GCF_002294865.1
Mesorhizobium_loti_R7ANSxAA22	Mesorhizobium		1	GCF_002294835.1
Mesorhizobium_loti_R7ANSxCC1192	Mesorhizobium		1	GCF_002294825.1
Mesorhizobium_loti_R88b	Mesorhizobium		1	GCA_013170845.1
Mesorhizobium_loti_R88b_ASM51714v1	Mesorhizobium		1	GCF_000517145.1
Mesorhizobium_loti_SU343	Mesorhizobium		1	GCA_013170865.1
Mesorhizobium_loti_SU343_SU343	Mesorhizobium		1	GCF_001672385.1
Mesorhizobium_loti_TONO	Mesorhizobium		1	GCF_002356515.1
Mesorhizobium_mediterraneum_USDA_3392	Mesorhizobium		1	GCF_002284565.1
Mesorhizobium_metallidurans_STM_2683	Mesorhizobium		1	GCF_000350085.1
Mesorhizobium_muleiense_CGMCC_1.11022	Mesorhizobium		1	GCF_900099905.1
Mesorhizobium_oceanicum_B7	Mesorhizobium		0	GCA_001889605.1
Mesorhizobium_opportunistum_WSM2075	Mesorhizobium		0	GCA_000176035.2
Mesorhizobium_qingshengii_CGMCC_1.12097	Mesorhizobium		1	GCF_900103325.1
Mesorhizobium_sanjuanii_BSA136	Mesorhizobium		1	GCF_002529485.1
Mesorhizobium_soli_JCM_19897	Mesorhizobium		0	GCF_003012705.1
Mesorhizobium_sophorae_ICMP_19535	Mesorhizobium		1	GCF_002270415.1
Mesorhizobium_sp._1M-11	Mesorhizobium		1	GCF_001303895.1
Mesorhizobium_sp._AA23	Mesorhizobium		1	GCF_001672435.1
Mesorhizobium_sp._F7	Mesorhizobium		1	GCF_000798645.1
Mesorhizobium_sp._L103C105A0	Mesorhizobium		1	GCF_000502215.1
Mesorhizobium_sp._L103C119B0	Mesorhizobium		1	GCF_000502235.1
Mesorhizobium_sp._L103C120A0	Mesorhizobium		1	GCF_000502255.1
Mesorhizobium_sp._L103C131B0	Mesorhizobium		1	GCF_000502275.1
Mesorhizobium_sp._L103C565B0	Mesorhizobium		1	GCF_000502295.1
Mesorhizobium_sp._L2C054A000	Mesorhizobium		1	GCF_000502315.1
Mesorhizobium_sp._L2C066B000	Mesorhizobium		1	GCF_000502335.1
Mesorhizobium_sp._L2C067A000	Mesorhizobium		1	GCF_000502855.1
Mesorhizobium_sp._L2C084A000	Mesorhizobium		1	GCF_000502875.1
Mesorhizobium_sp._L2C085B000	Mesorhizobium		1	GCF_000502895.1
Mesorhizobium_sp._L2C089B000	Mesorhizobium		1	GCF_000502355.1
Mesorhizobium_sp._L48C026A00	Mesorhizobium		1	GCF_000502375.1
Mesorhizobium_sp._LCM_4576	Mesorhizobium		1	GCF_001854815.1
Mesorhizobium_sp._LCM_4577	Mesorhizobium		1	GCF_001854795.1
Mesorhizobium_sp._LNHC209A00	Mesorhizobium		1	GCF_000502915.1
Mesorhizobium_sp._LNHC220B00	Mesorhizobium		1	GCF_000502395.1
Mesorhizobium_sp._LNHC221B00	Mesorhizobium		1	GCF_000502935.1
Mesorhizobium_sp._LNHC229A00	Mesorhizobium		1	GCF_000502415.1
Mesorhizobium_sp._LNHC232B00	Mesorhizobium		1	GCF_000502435.1
Mesorhizobium_sp._LNHC252B00	Mesorhizobium		1	GCF_000502955.1
Mesorhizobium_sp._LNJC372A00	Mesorhizobium		1	GCF_000502455.1
Mesorhizobium_sp._LNJC374B00	Mesorhizobium		1	GCF_000502475.1
Mesorhizobium_sp._LNJC380A00	Mesorhizobium		1	GCF_000502495.1
Mesorhizobium_sp._LNJC384A00	Mesorhizobium		1	GCF_000502975.1
Mesorhizobium_sp._LNJC386A00	Mesorhizobium		1	GCF_000502515.1
Mesorhizobium_sp._LNJC391B00	Mesorhizobium		1	GCF_000502535.1
Mesorhizobium_sp._LNJC394B00	Mesorhizobium		1	GCF_000502555.1
Mesorhizobium_sp._LNJC395A00	Mesorhizobium		1	GCF_000502575.1
Mesorhizobium_sp._LNJC398B00	Mesorhizobium		1	GCF_000502995.1
Mesorhizobium_sp._LNJC399B00	Mesorhizobium		1	GCF_000502595.1
Mesorhizobium_sp._LNJC403B00	Mesorhizobium		1	GCF_000503015.1
Mesorhizobium_sp._LNJC405B00	Mesorhizobium		1	GCF_000502615.1
Mesorhizobium_sp._LSHC412B00	Mesorhizobium		1	GCF_000503035.1
Mesorhizobium_sp._LSHC414A00	Mesorhizobium		1	GCF_000502635.1
Mesorhizobium_sp._LSHC416B00	Mesorhizobium		1	GCF_000502655.1
Mesorhizobium_sp._LSHC420B00	Mesorhizobium		1	GCF_000503055.1
Mesorhizobium_sp._LSHC422A00	Mesorhizobium		1	GCF_000503075.1
Mesorhizobium_sp._LSHC424B00	Mesorhizobium		1	GCF_000502675.1
Mesorhizobium_sp._LSHC426A00	Mesorhizobium		1	GCF_000502695.1
Mesorhizobium_sp._LSHC432A00	Mesorhizobium		1	GCF_000502715.1
Mesorhizobium_sp._LSHC440A00	Mesorhizobium		1	GCF_000502735.1
Mesorhizobium_sp._LSHC440B00	Mesorhizobium		1	GCF_000503095.1
Mesorhizobium_sp._LSJC255A00	Mesorhizobium		1	GCF_000503115.1
Mesorhizobium_sp._LSJC264A00	Mesorhizobium		1	GCF_000502755.1
Mesorhizobium_sp._LSJC265A00	Mesorhizobium		1	GCF_000502775.1
Mesorhizobium_sp._LSJC268A00	Mesorhizobium		1	GCF_000502795.1
Mesorhizobium_sp._LSJC269B00	Mesorhizobium		1	GCF_000502815.1
Mesorhizobium_sp._LSJC277A00	Mesorhizobium		1	GCF_000503135.1
Mesorhizobium_sp._LSJC280B00	Mesorhizobium		1	GCF_000502835.1
Mesorhizobium_sp._LSJC285A00	Mesorhizobium		1	GCF_000503155.1
Mesorhizobium_sp._NBIMC_P2-C1	Mesorhizobium		1	GCF_000568635.1
Mesorhizobium_sp._NBIMC_P2-C2	Mesorhizobium		1	GCF_000568535.1
Mesorhizobium_sp._NBIMC_P2-C3	Mesorhizobium		1	GCF_000568555.1
Mesorhizobium_sp._NBIMC_P2-C4	Mesorhizobium		1	GCF_000568575.1
Mesorhizobium_sp._Root102	Mesorhizobium		1	GCF_001425625.1
Mesorhizobium_sp._Root1471	Mesorhizobium		0	GCF_001426965.1
Mesorhizobium_sp._Root157	Mesorhizobium		0	GCF_001427385.1
Mesorhizobium_sp._Root172	Mesorhizobium		1	GCF_001428205.1
Mesorhizobium_sp._Root552	Mesorhizobium		0	GCF_001427285.1
Mesorhizobium_sp._Root554	Mesorhizobium		0	GCF_001427025.1
Mesorhizobium_sp._Root695	Mesorhizobium		1	GCF_001428185.1
Mesorhizobium_sp._SEMIA_3007	Mesorhizobium		1	GCF_001708695.1
Mesorhizobium_sp._STM_4661	Mesorhizobium		1	GCF_000359125.1
Mesorhizobium_sp._URHA0056	Mesorhizobium		1	GCF_000425965.1
Mesorhizobium_sp._URHB0007	Mesorhizobium		1	GCF_000688055.1
Mesorhizobium_sp._URHC0008	Mesorhizobium		1	GCF_000688075.1
Mesorhizobium_sp._WSM1293	Mesorhizobium		1	GCF_000513875.1
Mesorhizobium_sp._WSM1497	Mesorhizobium		1	GCA_001672455.2
Mesorhizobium_sp._WSM2561	Mesorhizobium		1	GCF_000513915.1
Mesorhizobium_sp._WSM3224	Mesorhizobium		1	GCF_000427725.1
Mesorhizobium_sp._WSM3626	Mesorhizobium		1	GCF_000513935.1
Mesorhizobium_sp._WSM3859	Mesorhizobium		1	GCF_002295065.1
Mesorhizobium_sp._WSM3860	Mesorhizobium		1	GCF_002294995.1
Mesorhizobium_sp._WSM3862	Mesorhizobium		1	GCF_002294985.1
Mesorhizobium_sp._WSM3864	Mesorhizobium		1	GCF_002294955.1
Mesorhizobium_sp._WSM3866	Mesorhizobium		1	GCF_002294795.1
Mesorhizobium_sp._WSM3868	Mesorhizobium		1	GCF_002294785.1
Mesorhizobium_sp._WSM3873	Mesorhizobium		1	GCF_001672445.1
Mesorhizobium_sp._WSM3876	Mesorhizobium		1	GCF_002294945.1
Mesorhizobium_sp._WSM3879	Mesorhizobium		1	GCF_002294915.1
Mesorhizobium_sp._WSM3882	Mesorhizobium		1	GCF_002294765.1
Mesorhizobium_sp._WSM4304	Mesorhizobium		1	GCF_002294745.1
Mesorhizobium_sp._WSM4308	Mesorhizobium		1	GCF_002294905.1
Mesorhizobium_sp._WSM4311	Mesorhizobium		1	GCF_002295115.1
Mesorhizobium_sp._WSM4312	Mesorhizobium		1	GCF_002294875.1
Mesorhizobium_sp._WSM4313	Mesorhizobium		1	GCF_002294725.1
Mesorhizobium_sp._YR577	Mesorhizobium		1	GCF_900116595.1
Mesorhizobium_temperatum_SDW018	Mesorhizobium		1	GCF_002284575.1
Mesorhizobium_wenxiniae_WYCCWR_10195	Mesorhizobium		1	GCF_002284535.1
AL 9.2.2	Neorhizobium		0	GCA_013317225.1
Neorhizobium_alkalisoli_DSM_21826	Neorhizobium		1	GCF_002968635.1
Neorhizobium_galegae_HAMBI_1141	Neorhizobium		0	GCA_000731295.1
Neorhizobium_galegae_HAMBI_540	Neorhizobium		1	GCA_000731315.1
Neorhizobium_galegae_NgalHAMBI1145Draft	Neorhizobium		1	GCF_000985915.1
Neorhizobium_galegae_NgalHAMBI1189Draft	Neorhizobium		1	GCF_000985975.1
Neorhizobium_galegae_NgalHAMBI2427Draft	Neorhizobium		1	GCF_000986035.1
Neorhizobium_huautlense_DSM_21817	Neorhizobium		1	GCF_002968575.1
Neorhizobium_sp._T25_13	Neorhizobium		1	GCF_002968675.1
Neorhizobium_sp._T25_27	Neorhizobium		1	GCF_002968565.1
Neorhizobium_sp._T6_25	Neorhizobium		1	GCF_002968555.1
Neorhizobium_sp._T7_12	Neorhizobium		1	GCF_002968535.1
Neorhizobium_tomejilense_T11_12	Neorhizobium		1	GCF_002968795.1
Neorhizobium_tomejilense_T20_22	Neorhizobium		1	GCF_002968815.1
Neorhizobium_vignae_CCBAU_05176	Neorhizobium		0	GCF_000732195.1
Ochrobactrum_cytisi_IPA7.2	Ochrobactrum		1	GCF_001876955.1
Ochrobactrum_oryzae_OA447	Ochrobactrum		1	GCF_002943495.1
Ochrobactrum_quorumnocens_A44	Ochrobactrum		0	GCA_002278035.1
Ochrobactrum_soli_FI11154	Ochrobactrum		0	GCF_900243435.1
Ochrobactrum_sp._23A_997_2015	Ochrobactrum		0	GCF_002808625.1
Ochrobactrum_sp._27A_999_2015	Ochrobactrum		0	GCF_002808595.1
Ochrobactrum_sp._30A_1000_2015	Ochrobactrum		0	GCF_002808585.1
Ochrobactrum_sp._689_2009	Ochrobactrum		0	GCF_002808565.1
Ochrobactrum_sp._695_2009	Ochrobactrum		0	GCF_002808545.1
Ochrobactrum_sp._715_2009	Ochrobactrum		0	GCF_002808515.1
Ochrobactrum_sp._720_2009	Ochrobactrum		0	GCF_002808495.1
Ochrobactrum_sp._721_2009	Ochrobactrum		0	GCF_002808025.1
Ochrobactrum_sp._CDB2	Ochrobactrum		0	GCF_000344725.1
Ochrobactrum_sp._EGD-AQ16	Ochrobactrum		0	GCF_000465835.2
Ochrobactrum_sp._MYb14	Ochrobactrum		0	GCF_002979395.1
Ochrobactrum_sp._MYb15	Ochrobactrum		0	GCF_002979375.1
Ochrobactrum_sp._MYb18	Ochrobactrum		0	GCF_002979315.1
Ochrobactrum_sp._MYb19	Ochrobactrum		0	GCF_002975195.1
Ochrobactrum_sp._MYb29	Ochrobactrum		0	GCF_002979345.1
Ochrobactrum_sp._MYb49	Ochrobactrum		0	GCF_002975255.1
Ochrobactrum_sp._MYb68	Ochrobactrum		0	GCF_002979225.1
Ochrobactrum_sp._MYb71	Ochrobactrum		0	GCF_002975205.1
Ochrobactrum_sp._P6BS-III	Ochrobactrum		0	GCF_002016635.1
Ochrobactrum_sp._POC9	Ochrobactrum		0	GCF_003176975.1
Ochrobactrum_sp._UNC390CL2Tsu3S39	Ochrobactrum		0	GCF_000712085.1
Pararhizobium_antarcticum_NAQVI_59	Pararhizobium		0	GCF_001885585.1
Pararhizobium_haloflavum_XC0140	Pararhizobium		0	GCF_002750855.1
Pararhizobium_polonicum_F5.1	Pararhizobium		0	GCF_001687365.1
Pseudorhizobium_banfieldiae_NT-26	Pseudorhizobium		0	GCA_000967425.1
Pseudorhizobium_pelagicum_R2-400B4	Pseudorhizobium		0	GCF_000722625.1
Agrobacterium_bohemicum_R89-1	Rhizobium		1	GCF_001562555.1
Agrobacterium_bohemicum_R90	Rhizobium		1	GCF_002896715.1
Agrobacterium_tumefaciens_MEJ076	Rhizobium		1	GCF_000834635.1
AC44/96	Rhizobium		0	GCA_001692185.1
Rhizobium_acidisoli_FH23	Rhizobium		1	GCF_001297245.1
Rhizobium_aegyptiacum_950	Rhizobium		1	GCF_001662105.1
Rhizobium_aethiopicum_HBR26	Rhizobium		1	GCF_900094625.1
Rhizobium_alamii_YR540	Rhizobium		0	GCF_000744505.1
Rhizobium_alamii_YR584	Rhizobium		0	GCF_000799895.1
Rhizobium_album_NS-104	Rhizobium		1	GCF_003122325.1
Rhizobium_altiplani_BR_10423	Rhizobium		1	GCF_001542405.1
Rhizobium_anhuiense_C15	Rhizobium		1	GCF_002531695.1
Rhizobium_anhuiense_J3	Rhizobium		1	GCF_002531645.1
Rhizobium_anhuiense_JX3	Rhizobium		1	GCF_002531635.1
Rhizobium_anhuiense_S10	Rhizobium		1	GCF_002531655.1
Rhizobium_anhuiense_WYCCWR10015	Rhizobium		1	GCF_001632995.1
Rhizobium_anhuiense_Y27	Rhizobium		1	GCF_002531615.1
Rhizobium_arenae_MIM27	Rhizobium		1	GCF_001931685.1
Rhizobium_bangladeshense_1002	Rhizobium		1	GCF_001662075.1
Rhizobium_bangladeshense_1017	Rhizobium		0	GCF_001662055.1
Rhizobium_bangladeshense_1024	Rhizobium		0	GCF_001662125.1
Rhizobium_ecuadorense_CNPSO_671	Rhizobium		1	GCF_001187535.1
Rhizobium_esperanzae_CNPSo_668	Rhizobium		0	GCF_002204185.1
Rhizobium_esperanzae_N561	Rhizobium		1	GCA_001664265.1
Rhizobium_etli_8C-3	Rhizobium		1	GCA_001908375.1
Rhizobium_etli_CFN_42	Rhizobium		0	GCA_000092045.1
Rhizobium_etli_CIAT_652	Rhizobium		1	GCA_000020265.1
Rhizobium_etli_CNPAF512	Rhizobium		1	GCF_000194195.1
Rhizobium_etli_IE4803	Rhizobium		1	GCA_000816125.1
Rhizobium_etli_Mim1	Rhizobium		1	GCA_000442435.1
Rhizobium_etli_NXC12	Rhizobium		1	GCA_002119845.1
Rhizobium_favelukesii_LPU83	Rhizobium		0	GCF_000577275.2
Rhizobium_favelukesii_OR191	Rhizobium		0	GCF_000419725.1
Rhizobium_flavum_YW14	Rhizobium		0	GCF_002000045.1
Rhizobium_gallicum_IE4872	Rhizobium		0	GCA_001908615.1
Rhizobium_gallicum_R602	Rhizobium		1	GCA_000816845.1
Rhizobium_giardinii_H152	Rhizobium		0	GCF_000379605.1
Rhizobium_grahamii_CCGE_502	Rhizobium		0	GCF_000298315.2
Rhizobium_hidalgonense_FH14	Rhizobium		1	GCF_002531855.1
Rhizobium_hidalgonense_FH14_ASM291452v1	Rhizobium		1	GCF_002914525.1
Rhizobium_laguerreae_FB206	Rhizobium		1	GCF_002008165.1
Rhizobium_leguminosarum_248	Rhizobium		0	GCF_000385155.1
Rhizobium_leguminosarum_3841	Rhizobium		1	GCA_000009265.1
Rhizobium_leguminosarum_4292	Rhizobium		1	GCF_000379005.1
Rhizobium_leguminosarum_BIHB_1148	Rhizobium		1	GCA_002240185.1
Rhizobium_leguminosarum_BIHB_1217	Rhizobium		0	GCA_002243365.1
Rhizobium_leguminosarum_CB782	Rhizobium		1	GCA_000520875.1
Rhizobium_leguminosarum_CC278f	Rhizobium		1	GCF_000517045.1
Rhizobium_leguminosarum_CC283b	Rhizobium		0	GCF_000515375.1
Rhizobium_leguminosarum_CF307	Rhizobium		1	GCF_000799945.1
Rhizobium_leguminosarum_FA23	Rhizobium		1	GCF_000419705.1
Rhizobium_leguminosarum_GB30	Rhizobium		0	GCF_000419745.1
Rhizobium_leguminosarum_Norway	Rhizobium		1	GCA_002953715.1
Rhizobium_leguminosarum_OV152	Rhizobium		1	GCF_000799985.1
Rhizobium_leguminosarum_OV483	Rhizobium		0	GCF_000745655.1
Rhizobium_leguminosarum_RCAM_1026	Rhizobium		0	GCF_001927265.1
Rhizobium_leguminosarum_Rt24.2	Rhizobium		1	GCF_001679565.1
Rhizobium_leguminosarum_SRDI565	Rhizobium		0	GCF_000371905.1
Rhizobium_leguminosarum_SRDI943	Rhizobium		0	GCF_000372105.1
Rhizobium_leguminosarum_TOM	Rhizobium		1	GCF_000372205.1
Rhizobium_leguminosarum_UPM1131	Rhizobium		0	GCF_000427945.1
Rhizobium_leguminosarum_UPM1137	Rhizobium		0	GCF_000427705.1
Rhizobium_leguminosarum_UPM791	Rhizobium		0	GCA_002948295.1
Rhizobium_leguminosarum_USDA_2370	Rhizobium		0	GCF_002008365.1
Rhizobium_leguminosarum_USDA_2370_ASM305838v1	Rhizobium		0	GCF_003058385.1
Rhizobium_leguminosarum_Vaf-108	Rhizobium		0	GCA_001890425.1
Rhizobium_leguminosarum_Vaf-46	Rhizobium		0	GCF_001652265.1
Rhizobium_leguminosarum_Vaf12	Rhizobium		0	GCF_001612535.1
Rhizobium_leguminosarum_Vc2	Rhizobium		0	GCF_000373285.1
Rhizobium_leguminosarum_VF39	Rhizobium		0	GCF_000427765.1
Rhizobium_leguminosarum_WSM1325	Rhizobium		0	GCA_000023185.1
Rhizobium_leguminosarum_WSM1455	Rhizobium		0	GCF_000271805.1
Rhizobium_leguminosarum_WSM1481	Rhizobium		0	GCF_000372305.1
Rhizobium_leguminosarum_WSM1689	Rhizobium		1	GCA_000517605.1
Rhizobium_leguminosarum_WSM2012	Rhizobium		0	GCF_000271825.1
Rhizobium_leguminosarum_WSM2297	Rhizobium		1	GCF_000271845.1
Rhizobium_leguminosarum_WSM2304	Rhizobium		0	GCA_000021345.1
Rhizobium_leguminosarum_WSM597	Rhizobium		1	GCF_000271785.1
Rhizobium_loessense_CGMCC_1.3401	Rhizobium		1	GCF_900099775.1
Rhizobium_marinum_MGL06	Rhizobium		0	GCF_000705355.1
Rhizobium_mesoamericanum_STM_6155	Rhizobium		0	GCF_000427925.1
Rhizobium_mesoamericanum_STM3625	Rhizobium		0	GCF_000312665.1
Rhizobium_mongolense_USDA_1844	Rhizobium		1	GCF_000419765.1
Rhizobium_oryzae_1.7048	Rhizobium		0	GCF_001938935.1
Rhizobium_oryzae_B4P	Rhizobium		0	GCF_900177415.1
Rhizobium_oryzae_CGMCC_1.7048	Rhizobium		0	GCF_900109605.1
Rhizobium_oryziradicis_N19	Rhizobium		1	GCF_001939045.1
Rhizobium_phaseoli_Brasil_5	Rhizobium		1	GCA_000172715.2
Rhizobium_phaseoli_CCGM2	Rhizobium		1	GCF_003150695.1
Rhizobium_phaseoli_Ch24-10	Rhizobium		1	GCF_000268285.2
Rhizobium_phaseoli_N161	Rhizobium		1	GCA_001664165.1
Rhizobium_phaseoli_N261	Rhizobium		1	GCA_001664105.1
Rhizobium_phaseoli_N671	Rhizobium		1	GCA_001664365.1
Rhizobium_phaseoli_N771	Rhizobium		1	GCA_001664405.1
Rhizobium_phaseoli_N831	Rhizobium		1	GCA_001664125.1
Rhizobium_phaseoli_N841	Rhizobium		1	GCA_001664425.1
Rhizobium_phaseoli_N931	Rhizobium		1	GCA_001664285.1
Rhizobium_phaseoli_NC1	Rhizobium		1	GCF_002531715.1
Rhizobium_phaseoli_R611	Rhizobium		1	GCA_001664445.1
Rhizobium_phaseoli_R620	Rhizobium		1	GCA_001664245.1
Rhizobium_phaseoli_R630	Rhizobium		1	GCA_001664205.1
Rhizobium_phaseoli_R650	Rhizobium		1	GCA_001664385.1
Rhizobium_phaseoli_R723	Rhizobium		1	GCA_001664225.1
Rhizobium_phaseoli_R744	Rhizobium		1	GCA_001664185.1
Rhizobium_phaseoli_Y18	Rhizobium		1	GCF_002355115.1
Rhizobium_phaseoli_Y20	Rhizobium		1	GCF_002531595.1
Rhizobium_pusense_CCGM10	Rhizobium		0	GCF_001888145.1
Rhizobium_pusense_CCGM11	Rhizobium		0	GCF_001888225.1
Rhizobium_pusense_IRBG74	Rhizobium		0	GCA_000499645.1
Rhizobium_rhizosphaerae_MH17	Rhizobium		0	GCF_001938945.1
Rhizobium_rhizosphaerae_RD15	Rhizobium		0	GCF_002078095.1
Rhizobium_selenitireducens_ATCC_BAA-1503	Rhizobium		0	GCF_000518785.1
Rhizobium_sophoriradicis_JJW1	Rhizobium		1	GCF_002406505.1
Rhizobium_sophoriradicis_L101	Rhizobium		1	GCF_002406495.1
Rhizobium_sp._11515TR	Rhizobium		1	GCA_002277895.1
Rhizobium_sp._2MFCol3.1	Rhizobium		0	GCF_000377565.1
Rhizobium_sp._42MFCr.1	Rhizobium		1	GCF_000377185.1
Rhizobium_sp._58	Rhizobium		0	GCF_001885575.1
Rhizobium_sp._9140	Rhizobium		0	GCF_900067135.1
Rhizobium_sp._AAP116	Rhizobium		0	GCF_001295785.1
Rhizobium_sp._AAP43	Rhizobium		1	GCF_001296045.1
Rhizobium_sp._AC27_96	Rhizobium		1	GCF_001692325.1
Rhizobium_sp._AC44_96	Rhizobium		0	GCF_001692185.1
Rhizobium_sp._ACO-34A	Rhizobium		0	GCA_002600635.1
Rhizobium_sp._AN5	Rhizobium		0	GCF_900215255.1
Rhizobium_sp._AN6A	Rhizobium		0	GCF_900215635.1
Rhizobium_sp._CCGE_510	Rhizobium		1	GCF_000292525.1
Rhizobium_sp._CF048	Rhizobium		0	GCF_000799845.1
Rhizobium_sp._CF080	Rhizobium		0	GCF_000282095.2
Rhizobium_sp._CF097	Rhizobium		0	GCF_000744565.1
Rhizobium_sp._CF122	Rhizobium		0	GCF_000282035.1
Rhizobium_sp._CF142	Rhizobium		0	GCF_000281145.1
Rhizobium_sp._CF258	Rhizobium		0	GCF_000744575.1
Rhizobium_sp._CF394	Rhizobium		0	GCF_000746265.1
Rhizobium_sp._CIAT894	Rhizobium		1	GCA_000172795.2
Rhizobium_sp._GHKF11	Rhizobium		0	GCF_001644925.1
Rhizobium_sp._H4	Rhizobium		1	GCF_002531775.1
Rhizobium_sp._H4_ASM301333v1	Rhizobium		1	GCF_003013335.1
Rhizobium_sp._H41	Rhizobium		0	GCF_000758445.1
Rhizobium_sp._IBUN	Rhizobium		1	GCF_000510625.1
Rhizobium_sp._IE4771	Rhizobium		1	GCA_000698845.1
Rhizobium_sp._J15	Rhizobium		1	GCF_002531825.1
Rhizobium_sp._JAB6	Rhizobium		0	GCF_003024605.1
Rhizobium_sp._KAs_5_22	Rhizobium		0	GCF_002933635.1
Rhizobium_sp._Kim5	Rhizobium		1	GCA_000172695.2
Rhizobium_sp._L18	Rhizobium		1	GCF_002531905.1
Rhizobium_sp._L43	Rhizobium		1	GCF_002531725.1
Rhizobium_sp._L9	Rhizobium		1	GCF_002531885.1
Rhizobium_sp._LC145	Rhizobium		0	GCF_001005825.1
Rhizobium_sp._LCM_4573	Rhizobium		0	GCF_001854865.1
Rhizobium_sp._Leaf155	Rhizobium		1	GCF_001424245.1
Rhizobium_sp._Leaf202	Rhizobium		1	GCF_001421235.1
Rhizobium_sp._Leaf262	Rhizobium		1	GCF_001422245.1
Rhizobium_sp._Leaf306	Rhizobium		0	GCF_001423425.1
Rhizobium_sp._Leaf311	Rhizobium		1	GCF_001423445.1
Rhizobium_sp._Leaf321	Rhizobium		0	GCF_001423215.1
Rhizobium_sp._Leaf341	Rhizobium		0	GCF_001424325.1
Rhizobium_sp._Leaf371	Rhizobium		0	GCF_001424045.1
Rhizobium_sp._Leaf383	Rhizobium		0	GCF_001425345.1
Rhizobium_sp._Leaf384	Rhizobium		0	GCF_001424065.1
Rhizobium_sp._Leaf386	Rhizobium		0	GCF_001424085.1
Rhizobium_sp._Leaf391	Rhizobium		0	GCF_001424505.1
Rhizobium_sp._Leaf453	Rhizobium		0	GCF_001425605.1
Rhizobium_sp._Leaf68	Rhizobium		1	GCF_001421985.1
Rhizobium_sp._LMB-1	Rhizobium		0	GCF_000959075.1
Rhizobium_sp._M1	Rhizobium		1	GCF_002531805.1
Rhizobium_sp._M10	Rhizobium		1	GCF_002531955.1
Rhizobium_sp._N113	Rhizobium		1	GCA_001664345.1
Rhizobium_sp._N122	Rhizobium		1	GCF_002211295.1
Rhizobium_sp._N1314	Rhizobium		1	GCA_001664305.1
Rhizobium_sp._N1341	Rhizobium		1	GCA_001664085.1
Rhizobium_sp._N324	Rhizobium		1	GCA_001664485.1
Rhizobium_sp._N4311	Rhizobium		1	GCF_002245285.1
Rhizobium_sp._N541	Rhizobium		1	GCF_001675095.1
Rhizobium_sp._N621	Rhizobium		1	GCA_001664325.1
Rhizobium_sp._N6212	Rhizobium		1	GCA_001664465.1
Rhizobium_sp._N731	Rhizobium		1	GCA_001664145.1
Rhizobium_sp._N741	Rhizobium		1	GCA_001664545.1
Rhizobium_sp._N871	Rhizobium		1	GCA_001664525.1
Rhizobium_sp._N941	Rhizobium		1	GCF_001675075.1
Rhizobium_sp._NFR03	Rhizobium		0	GCF_900111275.1
Rhizobium_sp._NFR07	Rhizobium		1	GCF_900111905.1
Rhizobium_sp._NFR12	Rhizobium		0	GCF_900108545.1
Rhizobium_sp._NXC14	Rhizobium		0	GCA_002117485.1
Rhizobium_sp._NXC24	Rhizobium		0	GCA_002944315.1
Rhizobium_sp._OK494	Rhizobium		1	GCF_000746325.1
Rhizobium_sp._OK665	Rhizobium		0	GCF_000745575.1
Rhizobium_sp._OV201	Rhizobium		0	GCF_000745785.1
Rhizobium_sp._PDO-076	Rhizobium		0	GCF_000247475.1
Rhizobium_sp._R339	Rhizobium		1	GCF_002211395.1
Rhizobium_sp._R634	Rhizobium		1	GCF_002211305.1
Rhizobium_sp._R635	Rhizobium		1	GCF_002211285.1
Rhizobium_sp._R693	Rhizobium		0	GCF_002211315.1
Rhizobium_sp._R711	Rhizobium		0	GCF_002211365.1
Rhizobium_sp._R72	Rhizobium		0	GCF_002211385.1
Rhizobium_sp._Root1203	Rhizobium		0	GCF_001424945.1
Rhizobium_sp._Root1204	Rhizobium		0	GCF_001424965.1
Rhizobium_sp._Root1212	Rhizobium		0	GCF_001424985.1
Rhizobium_sp._Root1220	Rhizobium		0	GCF_001426265.1
Rhizobium_sp._Root1240	Rhizobium		0	GCF_001425145.1
Rhizobium_sp._Root1334	Rhizobium		0	GCF_001426665.1
Rhizobium_sp._Root149	Rhizobium		0	GCF_001427345.1
Rhizobium_sp._Root268	Rhizobium		0	GCF_001428925.1
Rhizobium_sp._Root274	Rhizobium		0	GCF_001429245.1
Rhizobium_sp._Root482	Rhizobium		0	GCF_001426565.1
Rhizobium_sp._Root483D2	Rhizobium		0	GCF_001426685.1
Rhizobium_sp._Root491	Rhizobium		0	GCF_001427205.1
Rhizobium_sp._Root564	Rhizobium		1	GCF_001427405.1
Rhizobium_sp._Root651	Rhizobium		1	GCF_001427625.1
Rhizobium_sp._Root708	Rhizobium		0	GCF_001429725.1
Rhizobium_sp._Root73	Rhizobium		0	GCF_001429075.1
Rhizobium_sp._RSm-3	Rhizobium		1	GCF_001854685.1
Rhizobium_sp._RU33A	Rhizobium		0	GCF_900156055.1
Rhizobium_sp._RU36D	Rhizobium		0	GCF_900176345.1
Rhizobium_sp._S9	Rhizobium		1	GCF_002531795.1
Rhizobium_sp._SEMIA4064	Rhizobium		0	GCF_003025035.1
Rhizobium_sp._TAL182	Rhizobium		1	GCA_002117725.1
Rhizobium_sp._TH135	Rhizobium		0	GCF_002855515.1
Rhizobium_sp._UR51a	Rhizobium		0	GCF_000931365.1
Rhizobium_sp._WYCCWR10014	Rhizobium		0	GCF_001657485.1
Rhizobium_sp._Y9	Rhizobium		0	GCA_002814035.1
Rhizobium_sp._YIC5082	Rhizobium		1	GCF_002894505.1
Rhizobium_sp._YK2	Rhizobium		1	GCF_001729315.1
Rhizobium_sp._YR295	Rhizobium		0	GCF_000745255.1
Rhizobium_sp._YR519	Rhizobium		0	GCF_000746385.1
Rhizobium_sp._YR528	Rhizobium		0	GCF_000799775.1
Rhizobium_sp._YS-1r	Rhizobium		0	GCF_000757525.1
Rhizobium_subbaraonis_JC85	Rhizobium		0	GCF_900220975.1
Rhizobium_sullae_HCNT1_HCNT1	Rhizobium		1	GCF_002812325.1
Rhizobium_sullae_HCNT1_WSM1592	Rhizobium		1	GCF_000427985.1
Rhizobium_tibeticum_CGMCC_1.7071	Rhizobium		0	GCF_900110205.1
Rhizobium_tropici_CF286	Rhizobium		1	GCF_000800135.1
Rhizobium_tropici_NFR14	Rhizobium		1	GCF_003001755.1
Rhizobium_undicola_ATCC_700741	Rhizobium		0	GCF_000621665.1
Shinella_sp._DD12	Shinella		1	GCF_000496935.2
Shinella_sp._GWS1	Shinella		1	GCF_001267455.1
Shinella_sp._HZN7	Shinella		0	GCA_001652565.1
Shinella_sp._SUS2	Shinella		1	GCF_001262505.1
