# Supplementary material for: Diversification of the Type VI Secretion System in Agrobacteria
Source: mBio. 2021 Sep 14;12(5):e01927-21. doi: 10.1128/mBio.01927-21 (PMC8546570; doi:10.1128/mBio.01927-21)
Supplement: DATA SET S2 [file mbio.01927-21-sd002.xlsx]

## Sheet: Data Set S2
Data Set S2. Predicted vgrG loci of agrobacteria
strain	taxonomy	vgrG_locus_id	locus_tag	pos_in_cluster	MCL cluster	HMM	vgrG subtype	adapter subtype	PAAR subtype	EI family	effector_Interproscan	locus
Ach5	BV1_G1	Ach5_locus_1	Ach5_45150	0	7	vgrG	vgrG_E1					0
Ach5	BV1_G1	Ach5_locus_1	Ach5_45160	1	395	hyp						0
Ach5	BV1_G1	Ach5_locus_1	Ach5_45170	2	313	hyp						0
Ach5	BV1_G1	Ach5_locus_1	Ach5_45180	3	397	hyp						0
Ach5	BV1_G1	Ach5_locus_1	Ach5_45190	4	67	PAAR_motif			PAAR_1			0
Ach5	BV1_G1	Ach5_locus_1	Ach5_45200	5	31	DUF4123		Tap-1G				0
Ach5	BV1_G1	Ach5_locus_1	Ach5_45210	6	151	hyp				E5		0
Ach5	BV1_G1	Ach5_locus_1	Ach5_45220	7	400	hyp				I5		0
W2/73	rubi	AS1A6_locus_1	AS1A6_03986	0	7	vgrG	vgrG_A1					1
W2/73	rubi	AS1A6_locus_1	AS1A6_03987	1	31	DUF4123		Tap-1A				1
W2/73	rubi	AS1A6_locus_1	AS1A6_03988	2	32	Ntox15				E1_Tde1	Pfam PF15604 Novel toxin 15	1
W2/73	rubi	AS1A6_locus_1	AS1A6_03989	3	33	GAD-like				I1_Tdi1		1
W2/73	rubi	AS1A6_locus_1	AS1A6_03990	4	146	hyp						1
W2/73	rubi	AS1A6_locus_2	AS1A6_01449	0	7	vgrG	vgrG_D1					2
W2/73	rubi	AS1A6_locus_2	AS1A6_01448	1	86	hyp						2
W2/73	rubi	AS1A6_locus_2	AS1A6_01447	2	85	hyp						2
W2/73	rubi	AS1A6_locus_2	AS1A6_01446	3	84	hyp						2
W2/73	rubi	AS1A6_locus_2	AS1A6_01445	4	83	DUF2169		Tap-2D				2
W2/73	rubi	AS1A6_locus_2	AS1A6_01444	5	82	hyp						2
W2/73	rubi	AS1A6_locus_2	AS1A6_01443	6	81	DUF4150				E11	CDD cd14740 PAAR_4; Pfam PF13665 DUF4150	2
W2/73	rubi	AS1A6_locus_2	AS1A6_01442	7	80	hyp				I11		2
W2/73	rubi	AS1A6_locus_2	AS1A6_01441	8	79	hyp						2
W2/73	rubi	AS1A6_locus_2	AS1A6_01440	9	78	hyp						2
W2/73	rubi	AS1A6_locus_3	AS1A6_04209	0	7	vgrG	vgrG_D3					3
W2/73	rubi	AS1A6_locus_3	AS1A6_04210	1	148	hyp						3
W2/73	rubi	AS1A6_locus_3	AS1A6_04211	2	67	PAAR_motif			PAAR_1			3
W2/73	rubi	AS1A6_locus_3	AS1A6_04212	3	31	DUF4123		Tap-1H				3
W2/73	rubi	AS1A6_locus_3	AS1A6_04213	4	151	hyp				E38		3
W2/73	rubi	AS1A6_locus_3	AS1A6_04214	5	152	hyp				I38		3
W2/73	rubi	AS1A6_locus_3	AS1A6_04215	6	153	hyp						3
LMG 305	BV1_G4	AS1B4_locus_1	AS1B4_04206	0	329	hyp						4
LMG 305	BV1_G4	AS1B4_locus_1	AS1B4_04207	1	6	DUF2169		Tap-2B				4
LMG 305	BV1_G4	AS1B4_locus_1	AS1B4_04208	2	331	DUF4150			DUF4150			4
LMG 305	BV1_G4	AS1B4_locus_1	AS1B4_04209	3	74	hyp						4
LMG 305	BV1_G4	AS1B4_locus_1	AS1B4_04210	4	73	RHS				E8	Pfam PF03527 RHS protein; Pfam PF05593 RHS Repeat; TIGRFAM TIGR01643 YD_repeat_2x: YD repeat two copies	4
LMG 305	BV1_G4	AS1B4_locus_1	AS1B4_04211	5	334	hyp				I8		4
LMG 305	BV1_G4	AS1B4_locus_1	AS1B4_04212	6	335	hyp						4
LMG 305	BV1_G4	AS1B4_locus_1	AS1B4_04213	7	336	hyp						4
LMG 305	BV1_G4	AS1B4_locus_1	AS1B4_04214	8	337	hyp						4
LMG 305	BV1_G4	AS1B4_locus_1	AS1B4_04215	9	338	hyp						4
LMG 305	BV1_G4	AS1B4_locus_1	AS1B4_04216	10	339	hyp						4
LMG 305	BV1_G4	AS1B4_locus_2	AS1B4_04420	0	359	hyp						5
LMG 305	BV1_G4	AS1B4_locus_2	AS1B4_04421	1	31	DUF4123		Tap-1B				5
LMG 305	BV1_G4	AS1B4_locus_2	AS1B4_04422	2	361	hyp				E35		5
LMG 305	BV1_G4	AS1B4_locus_2	AS1B4_04423	3	362	hyp				I35		5
LMG 305	BV1_G4	AS1B4_locus_2	AS1B4_04424	4	363	hyp						5
LMG 305	BV1_G4	AS1B4_locus_2	AS1B4_04425	5	34	PAAR_motif			PAAR_2			5
P86/93	BV3	AS1C4_locus_1	AS1C4_05165	0	7	vgrG	vgrG_H1					6
P86/93	BV3	AS1C4_locus_1	AS1C4_05166	1	6	DUF2169		Tap-2C				6
P86/93	BV3	AS1C4_locus_1	AS1C4_05167	2	41	DUF4150				E28	Pfam PF13665 DUF4150	6
P86/93	BV3	AS1C4_locus_1	AS1C4_05168	3	3	hyp				I28		6
P86/93	BV3	AS1C4_locus_1	AS1C4_05169	4	3	hyp				I28		6
P86/93	BV3	AS1C4_locus_1	AS1C4_05170	5	2266	hyp						6
P86/93	BV3	AS1C4_locus_1	AS1C4_05171	6	160	hyp						6
P86/93	BV3	AS1C4_locus_1	AS1C4_05172	7	2268	hyp						6
P86/93	BV3	AS1C4_locus_1	AS1C4_05173	8	2269	hyp						6
P86/93	BV3	AS1C4_locus_2	AS1C4_02507	0	7	vgrG	vgrG_G1					7
P86/93	BV3	AS1C4_locus_2	AS1C4_02506	1	2236	hyp						7
P86/93	BV3	AS1C4_locus_2	AS1C4_02505	2	2235	hyp						7
P86/93	BV3	AS1C4_locus_2	AS1C4_02504	3	2234	hyp						7
P86/93	BV3	AS1C4_locus_2	AS1C4_02503	4	2233	hyp						7
P86/93	BV3	AS1C4_locus_2	AS1C4_02502	5	84	hyp						7
P86/93	BV3	AS1C4_locus_2	AS1C4_02501	6	83	DUF2169		Tap-2D				7
P86/93	BV3	AS1C4_locus_2	AS1C4_02500	7	82	hyp						7
P86/93	BV3	AS1C4_locus_2	AS1C4_02499	8	319	DUF4150				E49	Pfam PF13665 DUF4150	7
P86/93	BV3	AS1C4_locus_2	AS1C4_02498	9	80	hyp				I49		7
P86/93	BV3	AS1C4_locus_2	AS1C4_02497	10	2227	hyp						7
P86/93	BV3	AS1C4_locus_3	AS1C4_02411	0	7	vgrG	vgrG_I1					8
P86/93	BV3	AS1C4_locus_3	AS1C4_02412	1	2218	hyp				I46		8
P86/93	BV3	AS1C4_locus_3	AS1C4_02413	2	2219	hyp				E46		8
P86/93	BV3	AS1C4_locus_3	AS1C4_02414	3	67	PAAR_motif			PAAR_1			8
P86/93	BV3	AS1C4_locus_3	AS1C4_02415	4	2221	hyp						8
P86/93	BV3	AS1C4_locus_3	AS1C4_02416	5	2222	hyp						8
P86/93	BV3	AS1C4_locus_3	AS1C4_02417	6	2223	hyp						8
P86/93	BV3	AS1C4_locus_3	AS1C4_02418	7	2224	hyp						8
P86/93	BV3	AS1C4_locus_3	AS1C4_02419	8	2225	hyp						8
P86/93	BV3	AS1C4_locus_3	AS1C4_02420	9	2226	hyp						8
T268/95	BV3	AS1C5_locus_1	AS1C5_04815	0	7	vgrG	vgrG_H1					9
T268/95	BV3	AS1C5_locus_1	AS1C5_04814	1	6	DUF2169		Tap-2C				9
T268/95	BV3	AS1C5_locus_1	AS1C5_04813	2	41	DUF4150				E28	Pfam PF13665 DUF4150	9
T268/95	BV3	AS1C5_locus_1	AS1C5_04812	3	3	hyp				I28		9
T268/95	BV3	AS1C5_locus_1	AS1C5_04811	4	3	hyp				I28		9
T268/95	BV3	AS1C5_locus_1	AS1C5_04810	5	2266	hyp						9
T268/95	BV3	AS1C5_locus_1	AS1C5_04809	6	160	hyp						9
T268/95	BV3	AS1C5_locus_1	AS1C5_04808	7	2322	hyp						9
T268/95	BV3	AS1C5_locus_1	AS1C5_04807	8	2269	hyp						9
T268/95	BV3	AS1C5_locus_2	AS1C5_01151	0	7	vgrG	vgrG_F1					10
T268/95	BV3	AS1C5_locus_2	AS1C5_01150	1	6	DUF2169		Tap-2B				10
T268/95	BV3	AS1C5_locus_2	AS1C5_01149	2	75	DUF4150			DUF4150			10
T268/95	BV3	AS1C5_locus_2	AS1C5_01148	3	2276	hyp						10
T268/95	BV3	AS1C5_locus_2	AS1C5_01147	4	73	RHS				E40	Pfam PF03527 RHS protein; Pfam PF05593 RHS Repeat; SUPERFAMILY SSF69304 Tricorn protease N-terminal domain; TIGRFAM TIGR01643 YD_repeat_2x: YD repeat two copies	10
T268/95	BV3	AS1C5_locus_2	AS1C5_01146	5	2274	hyp				I40		10
T268/95	BV3	AS1C5_locus_2	AS1C5_01145	6	2273	RHS						10
T268/95	BV3	AS1C5_locus_2	AS1C5_01144	7	2272	hyp						10
T268/95	BV3	AS1C5_locus_2	AS1C5_01143	8	2271	hyp						10
T268/95	BV3	AS1C5_locus_2	AS1C5_01142	9	8	hyp						10
T268/95	BV3	AS1C5_locus_3	AS1C5_02489	0	7	vgrG	vgrG_Unclassified1					11
T268/95	BV3	AS1C5_locus_3	AS1C5_02488	1	2299	hyp						11
T268/95	BV3	AS1C5_locus_3	AS1C5_02487	2	2233	hyp						11
T268/95	BV3	AS1C5_locus_3	AS1C5_02486	3	84	hyp						11
T268/95	BV3	AS1C5_locus_3	AS1C5_02485	4	83	DUF2169		Tap-2D				11
T268/95	BV3	AS1C5_locus_3	AS1C5_02484	5	82	hyp						11
T268/95	BV3	AS1C5_locus_3	AS1C5_02483	6	81	DUF4150				E29	Pfam PF13665 DUF4150	11
T268/95	BV3	AS1C5_locus_3	AS1C5_02482	7	2293	hyp				I29		11
T268/95	BV3	AS1C5_locus_3	AS1C5_02481	8	2292	DUF4150			2292_DUF4150			11
T268/95	BV3	AS1C5_locus_4	AS1C5_05229	0	7	vgrG	vgrG_G1					12
T268/95	BV3	AS1C5_locus_4	AS1C5_05230	1	2332	hyp						12
T268/95	BV3	AS1C5_locus_4	AS1C5_05231	2	2332	hyp						12
T268/95	BV3	AS1C5_locus_4	AS1C5_05232	3	2334	hyp						12
T268/95	BV3	AS1C5_locus_4	AS1C5_05233	4	2335	DUF2169		Tap-2E				12
T268/95	BV3	AS1C5_locus_4	AS1C5_05234	5	2336	DUF4150			DUF4150			12
T268/95	BV3	AS1C5_locus_4	AS1C5_05235	6	2337	hyp						12
T268/95	BV3	AS1C5_locus_5	AS1C5_02388	0	7	vgrG	vgrG_J1					13
T268/95	BV3	AS1C5_locus_5	AS1C5_02389	1	1766	hyp				I45		13
T268/95	BV3	AS1C5_locus_5	AS1C5_02390	2	2219	hyp				E45		13
T268/95	BV3	AS1C5_locus_5	AS1C5_02391	3	67	PAAR_motif			PAAR_1			13
T268/95	BV3	AS1C5_locus_5	AS1C5_02392	4	2221	hyp						13
T268/95	BV3	AS1C5_locus_5	AS1C5_02393	5	2222	hyp						13
T268/95	BV3	AS1C5_locus_5	AS1C5_02394	6	2288	hyp						13
T268/95	BV3	AS1C5_locus_5	AS1C5_02395	7	2224	hyp						13
T268/95	BV3	AS1C5_locus_5	AS1C5_02396	8	2225	hyp						13
T268/95	BV3	AS1C5_locus_5	AS1C5_02397	9	2226	hyp						13
T60/94	BV3	AS1D4_locus_1	AS1D4_05241	0	7	vgrG	vgrG_H1					14
T60/94	BV3	AS1D4_locus_1	AS1D4_05242	1	6	DUF2169		Tap-2C				14
T60/94	BV3	AS1D4_locus_1	AS1D4_05243	2	41	DUF4150				E28	Pfam PF13665 DUF4150	14
T60/94	BV3	AS1D4_locus_1	AS1D4_05244	3	3	hyp				I28		14
T60/94	BV3	AS1D4_locus_1	AS1D4_05245	4	3	hyp				I28		14
T60/94	BV3	AS1D4_locus_1	AS1D4_05246	5	2266	hyp						14
T60/94	BV3	AS1D4_locus_1	AS1D4_05247	6	160	hyp						14
T60/94	BV3	AS1D4_locus_1	AS1D4_05248	7	2268	hyp						14
T60/94	BV3	AS1D4_locus_1	AS1D4_05249	8	2269	hyp						14
T60/94	BV3	AS1D4_locus_2	AS1D4_02520	0	7	vgrG	vgrG_G1					15
T60/94	BV3	AS1D4_locus_2	AS1D4_02519	1	2236	hyp						15
T60/94	BV3	AS1D4_locus_2	AS1D4_02518	2	2235	hyp						15
T60/94	BV3	AS1D4_locus_2	AS1D4_02517	3	2234	hyp						15
T60/94	BV3	AS1D4_locus_2	AS1D4_02516	4	2233	hyp						15
T60/94	BV3	AS1D4_locus_2	AS1D4_02515	5	84	hyp						15
T60/94	BV3	AS1D4_locus_2	AS1D4_02514	6	83	DUF2169		Tap-2D				15
T60/94	BV3	AS1D4_locus_2	AS1D4_02513	7	82	hyp						15
T60/94	BV3	AS1D4_locus_2	AS1D4_02512	8	319	DUF4150				E49	Pfam PF13665 DUF4150	15
T60/94	BV3	AS1D4_locus_2	AS1D4_02511	9	80	hyp				I49		15
T60/94	BV3	AS1D4_locus_2	AS1D4_02510	10	2227	hyp						15
T60/94	BV3	AS1D4_locus_3	AS1D4_02424	0	7	vgrG	vgrG_I1					16
T60/94	BV3	AS1D4_locus_3	AS1D4_02425	1	2218	hyp				I46		16
T60/94	BV3	AS1D4_locus_3	AS1D4_02426	2	2219	hyp				E46		16
T60/94	BV3	AS1D4_locus_3	AS1D4_02427	3	67	PAAR_motif			PAAR_1			16
T60/94	BV3	AS1D4_locus_3	AS1D4_02428	4	2221	hyp						16
T60/94	BV3	AS1D4_locus_3	AS1D4_02429	5	2222	hyp						16
T60/94	BV3	AS1D4_locus_3	AS1D4_02430	6	2223	hyp						16
T60/94	BV3	AS1D4_locus_3	AS1D4_02431	7	2224	hyp						16
T60/94	BV3	AS1D4_locus_3	AS1D4_02432	8	2225	hyp						16
T60/94	BV3	AS1D4_locus_3	AS1D4_02433	9	2226	hyp						16
13-2099-1-2	BV1_G1	AS1D6_locus_1	AS1D6_04522	0	7	vgrG	vgrG_E1					17
13-2099-1-2	BV1_G1	AS1D6_locus_1	AS1D6_04523	1	395	hyp						17
13-2099-1-2	BV1_G1	AS1D6_locus_1	AS1D6_04524	2	313	hyp						17
13-2099-1-2	BV1_G1	AS1D6_locus_1	AS1D6_04525	3	397	hyp						17
13-2099-1-2	BV1_G1	AS1D6_locus_1	AS1D6_04526	4	31	DUF4123		Tap-1G				17
13-2099-1-2	BV1_G1	AS1D6_locus_1	AS1D6_04527	5	151	hyp				E5		17
13-2099-1-2	BV1_G1	AS1D6_locus_1	AS1D6_04528	6	400	hyp				I5		17
AF82/95	BV1_G1	AS1D9_locus_1	AS1D9_04694	0	7	vgrG	vgrG_B1					18
AF82/95	BV1_G1	AS1D9_locus_1	AS1D9_04695	1	6	DUF2169		Tap-2B				18
AF82/95	BV1_G1	AS1D9_locus_1	AS1D9_04696	2	331	DUF4150			DUF4150			18
AF82/95	BV1_G1	AS1D9_locus_1	AS1D9_04697	3	74	hyp						18
AF82/95	BV1_G1	AS1D9_locus_1	AS1D9_04698	4	73	RHS				E8	Pfam PF03527 RHS protein; Pfam PF05593 RHS Repeat; TIGRFAM TIGR01643 YD_repeat_2x: YD repeat two copies	18
AF82/95	BV1_G1	AS1D9_locus_1	AS1D9_04699	5	334	hyp				I8		18
AF52/95	BV1_G1	AS1E9_locus_1	AS1E9_04691	0	7	vgrG	vgrG_B1					19
AF52/95	BV1_G1	AS1E9_locus_1	AS1E9_04692	1	6	DUF2169		Tap-2B				19
AF52/95	BV1_G1	AS1E9_locus_1	AS1E9_04693	2	331	DUF4150			DUF4150			19
AF52/95	BV1_G1	AS1E9_locus_1	AS1E9_04694	3	74	hyp						19
AF52/95	BV1_G1	AS1E9_locus_1	AS1E9_04695	4	73	RHS				E8	Pfam PF03527 RHS protein; Pfam PF05593 RHS Repeat; TIGRFAM TIGR01643 YD_repeat_2x: YD repeat two copies	19
AF52/95	BV1_G1	AS1E9_locus_1	AS1E9_04696	5	334	hyp				I8		19
G 8.3	BV1_G1	AS1F2_locus_1	AS1F2_04943	0	7	vgrG	vgrG_E1					20
G 8.3	BV1_G1	AS1F2_locus_1	AS1F2_04944	1	395	hyp						20
G 8.3	BV1_G1	AS1F2_locus_1	AS1F2_04945	2	313	hyp						20
G 8.3	BV1_G1	AS1F2_locus_1	AS1F2_04946	3	397	hyp						20
G 8.3	BV1_G1	AS1F2_locus_1	AS1F2_04947	4	67	PAAR_motif			PAAR_1			20
G 8.3	BV1_G1	AS1F2_locus_1	AS1F2_04948	5	31	DUF4123		Tap-1G				20
G 8.3	BV1_G1	AS1F2_locus_1	AS1F2_04949	6	151	hyp				E5		20
G 8.3	BV1_G1	AS1F2_locus_1	AS1F2_04950	7	400	hyp				I5		20
T267/94	BV3	AS1F4_locus_1	AS1F4_05237	0	7	vgrG	vgrG_H1					21
T267/94	BV3	AS1F4_locus_1	AS1F4_05238	1	6	DUF2169		Tap-2C				21
T267/94	BV3	AS1F4_locus_1	AS1F4_05239	2	41	DUF4150				E28	Pfam PF13665 DUF4150	21
T267/94	BV3	AS1F4_locus_1	AS1F4_05240	3	3	hyp				I28		21
T267/94	BV3	AS1F4_locus_1	AS1F4_05241	4	3	hyp				I28		21
T267/94	BV3	AS1F4_locus_1	AS1F4_05242	5	2266	hyp						21
T267/94	BV3	AS1F4_locus_1	AS1F4_05243	6	160	hyp						21
T267/94	BV3	AS1F4_locus_1	AS1F4_05244	7	2268	hyp						21
T267/94	BV3	AS1F4_locus_1	AS1F4_05245	8	2269	hyp						21
T267/94	BV3	AS1F4_locus_2	AS1F4_02576	0	7	vgrG	vgrG_G1					22
T267/94	BV3	AS1F4_locus_2	AS1F4_02575	1	2236	hyp						22
T267/94	BV3	AS1F4_locus_2	AS1F4_02574	2	2235	hyp						22
T267/94	BV3	AS1F4_locus_2	AS1F4_02573	3	2234	hyp						22
T267/94	BV3	AS1F4_locus_2	AS1F4_02572	4	2233	hyp						22
T267/94	BV3	AS1F4_locus_2	AS1F4_02571	5	84	hyp						22
T267/94	BV3	AS1F4_locus_2	AS1F4_02570	6	83	DUF2169		Tap-2D				22
T267/94	BV3	AS1F4_locus_2	AS1F4_02569	7	82	hyp						22
T267/94	BV3	AS1F4_locus_2	AS1F4_02568	8	319	DUF4150				E49	Pfam PF13665 DUF4150	22
T267/94	BV3	AS1F4_locus_2	AS1F4_02567	9	80	hyp				I49		22
T267/94	BV3	AS1F4_locus_2	AS1F4_02566	10	2227	hyp						22
T267/94	BV3	AS1F4_locus_3	AS1F4_02480	0	7	vgrG	vgrG_I1					23
T267/94	BV3	AS1F4_locus_3	AS1F4_02481	1	2218	hyp				I46		23
T267/94	BV3	AS1F4_locus_3	AS1F4_02482	2	2219	hyp				E46		23
T267/94	BV3	AS1F4_locus_3	AS1F4_02483	3	67	PAAR_motif			PAAR_1			23
T267/94	BV3	AS1F4_locus_3	AS1F4_02484	4	2221	hyp						23
T267/94	BV3	AS1F4_locus_3	AS1F4_02485	5	2222	hyp						23
T267/94	BV3	AS1F4_locus_3	AS1F4_02486	6	2223	hyp						23
T267/94	BV3	AS1F4_locus_3	AS1F4_02487	7	2224	hyp						23
T267/94	BV3	AS1F4_locus_3	AS1F4_02488	8	2225	hyp						23
T267/94	BV3	AS1F4_locus_3	AS1F4_02489	9	2226	hyp						23
N2/73	BV1_G1	AS1F6_locus_1	AS1F6_04643	0	7	vgrG	vgrG_E1					24
N2/73	BV1_G1	AS1F6_locus_1	AS1F6_04644	1	395	hyp						24
N2/73	BV1_G1	AS1F6_locus_1	AS1F6_04645	2	313	hyp						24
N2/73	BV1_G1	AS1F6_locus_1	AS1F6_04646	3	397	hyp						24
N2/73	BV1_G1	AS1F6_locus_1	AS1F6_04647	4	67	PAAR_motif			PAAR_1			24
N2/73	BV1_G1	AS1F6_locus_1	AS1F6_04648	5	31	DUF4123		Tap-1G				24
N2/73	BV1_G1	AS1F6_locus_1	AS1F6_04649	6	151	hyp				E5		24
N2/73	BV1_G1	AS1F6_locus_1	AS1F6_04650	7	400	hyp				I5		24
AF1/95	BV1_G1	AS1F9_locus_1	AS1F9_04699	0	7	vgrG	vgrG_B1					25
AF1/95	BV1_G1	AS1F9_locus_1	AS1F9_04700	1	6	DUF2169		Tap-2B				25
AF1/95	BV1_G1	AS1F9_locus_1	AS1F9_04701	2	331	DUF4150			DUF4150			25
AF1/95	BV1_G1	AS1F9_locus_1	AS1F9_04702	3	74	hyp						25
AF1/95	BV1_G1	AS1F9_locus_1	AS1F9_04703	4	73	RHS				E8	Pfam PF03527 RHS protein; Pfam PF05593 RHS Repeat; TIGRFAM TIGR01643 YD_repeat_2x: YD repeat two copies	25
AF1/95	BV1_G1	AS1F9_locus_1	AS1F9_04704	5	334	hyp				I8		25
S2/73	BV1_G1	AS1G10_locus_1	AS1G10_04769	0	7	vgrG	vgrG_E1					26
S2/73	BV1_G1	AS1G10_locus_1	AS1G10_04770	1	395	hyp						26
S2/73	BV1_G1	AS1G10_locus_1	AS1G10_04771	2	313	hyp						26
S2/73	BV1_G1	AS1G10_locus_1	AS1G10_04772	3	397	hyp						26
S2/73	BV1_G1	AS1G10_locus_1	AS1G10_04773	4	67	PAAR_motif			PAAR_1			26
S2/73	BV1_G1	AS1G10_locus_1	AS1G10_04774	5	31	DUF4123		Tap-1G				26
S2/73	BV1_G1	AS1G10_locus_1	AS1G10_04775	6	151	hyp				E5		26
S2/73	BV1_G1	AS1G10_locus_1	AS1G10_04776	7	400	hyp				I5		26
LMG 215	BV1_G4	AS1G3_locus_1	AS1G3_03027	0	329	hyp						27
LMG 215	BV1_G4	AS1G3_locus_1	AS1G3_03026	1	6	DUF2169		Tap-2B				27
LMG 215	BV1_G4	AS1G3_locus_1	AS1G3_03025	2	331	DUF4150			DUF4150			27
LMG 215	BV1_G4	AS1G3_locus_1	AS1G3_03024	3	74	hyp						27
LMG 215	BV1_G4	AS1G3_locus_1	AS1G3_03023	4	73	RHS				E8	Pfam PF03527 RHS protein; Pfam PF05593 RHS Repeat; TIGRFAM TIGR01643 YD_repeat_2x: YD repeat two copies	27
LMG 215	BV1_G4	AS1G3_locus_1	AS1G3_03022	5	334	hyp				I8		27
LMG 215	BV1_G4	AS1G3_locus_1	AS1G3_03021	6	335	hyp						27
LMG 215	BV1_G4	AS1G3_locus_1	AS1G3_03020	7	336	hyp						27
LMG 215	BV1_G4	AS1G3_locus_1	AS1G3_03019	8	337	hyp						27
LMG 215	BV1_G4	AS1G3_locus_1	AS1G3_03018	9	338	hyp						27
LMG 215	BV1_G4	AS1G3_locus_1	AS1G3_03017	10	339	hyp						27
LMG 215	BV1_G4	AS1G3_locus_2	AS1G3_04414	0	359	hyp						28
LMG 215	BV1_G4	AS1G3_locus_2	AS1G3_04415	1	31	DUF4123		Tap-1B				28
LMG 215	BV1_G4	AS1G3_locus_2	AS1G3_04416	2	361	hyp				E35		28
LMG 215	BV1_G4	AS1G3_locus_2	AS1G3_04417	3	362	hyp				I35		28
LMG 215	BV1_G4	AS1G3_locus_2	AS1G3_04418	4	363	hyp						28
LMG 215	BV1_G4	AS1G3_locus_2	AS1G3_04419	5	34	PAAR_motif			PAAR_2			28
T393/94	BV3	AS1G4_locus_1	AS1G4_04994	0	7	vgrG	vgrG_H1					29
T393/94	BV3	AS1G4_locus_1	AS1G4_04995	1	6	DUF2169		Tap-2C				29
T393/94	BV3	AS1G4_locus_1	AS1G4_04996	2	41	DUF4150				E28	Pfam PF13665 DUF4150	29
T393/94	BV3	AS1G4_locus_1	AS1G4_04997	3	3	hyp				I28		29
T393/94	BV3	AS1G4_locus_1	AS1G4_04998	4	3	hyp				I28		29
T393/94	BV3	AS1G4_locus_1	AS1G4_04999	5	2266	hyp						29
T393/94	BV3	AS1G4_locus_1	AS1G4_05000	6	160	hyp						29
T393/94	BV3	AS1G4_locus_1	AS1G4_05001	7	2268	hyp						29
T393/94	BV3	AS1G4_locus_1	AS1G4_05002	8	2269	hyp						29
T393/94	BV3	AS1G4_locus_2	AS1G4_02506	0	7	vgrG	vgrG_G1					30
T393/94	BV3	AS1G4_locus_2	AS1G4_02505	1	2236	hyp						30
T393/94	BV3	AS1G4_locus_2	AS1G4_02504	2	2235	hyp						30
T393/94	BV3	AS1G4_locus_2	AS1G4_02503	3	2234	hyp						30
T393/94	BV3	AS1G4_locus_2	AS1G4_02502	4	2233	hyp						30
T393/94	BV3	AS1G4_locus_2	AS1G4_02501	5	84	hyp						30
T393/94	BV3	AS1G4_locus_2	AS1G4_02500	6	83	DUF2169		Tap-2D				30
T393/94	BV3	AS1G4_locus_2	AS1G4_02499	7	82	hyp						30
T393/94	BV3	AS1G4_locus_2	AS1G4_02498	8	319	DUF4150				E49	Pfam PF13665 DUF4150	30
T393/94	BV3	AS1G4_locus_2	AS1G4_02497	9	80	hyp				I49		30
T393/94	BV3	AS1G4_locus_2	AS1G4_02496	10	2227	hyp						30
T393/94	BV3	AS1G4_locus_3	AS1G4_02410	0	7	vgrG	vgrG_I1					31
T393/94	BV3	AS1G4_locus_3	AS1G4_02411	1	2218	hyp				I46		31
T393/94	BV3	AS1G4_locus_3	AS1G4_02412	2	2219	hyp				E46		31
T393/94	BV3	AS1G4_locus_3	AS1G4_02413	3	67	PAAR_motif			PAAR_1			31
T393/94	BV3	AS1G4_locus_3	AS1G4_02414	4	2221	hyp						31
T393/94	BV3	AS1G4_locus_3	AS1G4_02415	5	2222	hyp						31
T393/94	BV3	AS1G4_locus_3	AS1G4_02416	6	2223	hyp						31
T393/94	BV3	AS1G4_locus_3	AS1G4_02417	7	2224	hyp						31
T393/94	BV3	AS1G4_locus_3	AS1G4_02418	8	2225	hyp						31
T393/94	BV3	AS1G4_locus_3	AS1G4_02419	9	2226	hyp						31
B140/95	BV1_G4	AS1G6_locus_1	AS1G6_04640	0	7	vgrG	vgrG_B1					32
B140/95	BV1_G4	AS1G6_locus_1	AS1G6_04641	1	6	DUF2169		Tap-2A				32
B140/95	BV1_G4	AS1G6_locus_1	AS1G6_04642	2	677	DUF4150				E7	Pfam PF13665 DUF4150	32
B140/95	BV1_G4	AS1G6_locus_1	AS1G6_04643	3	3	hyp				I7		32
V80/94	BV3	AS1H4_locus_1	AS1H4_04708	0	7	vgrG	vgrG_H1					33
V80/94	BV3	AS1H4_locus_1	AS1H4_04707	1	6	DUF2169		Tap-2C				33
V80/94	BV3	AS1H4_locus_1	AS1H4_04706	2	41	DUF4150				E28	Pfam PF13665 DUF4150	33
V80/94	BV3	AS1H4_locus_1	AS1H4_04705	3	3	hyp				I28		33
V80/94	BV3	AS1H4_locus_1	AS1H4_04704	4	3	hyp				I28		33
V80/94	BV3	AS1H4_locus_1	AS1H4_04703	5	2266	hyp						33
V80/94	BV3	AS1H4_locus_1	AS1H4_04702	6	160	hyp						33
V80/94	BV3	AS1H4_locus_1	AS1H4_04701	7	2322	hyp						33
V80/94	BV3	AS1H4_locus_1	AS1H4_04700	8	2269	hyp						33
V80/94	BV3	AS1H4_locus_2	AS1H4_02018	0	7	vgrG	vgrG_F1					34
V80/94	BV3	AS1H4_locus_2	AS1H4_02019	1	6	DUF2169		Tap-2B				34
V80/94	BV3	AS1H4_locus_2	AS1H4_02020	2	75	DUF4150			DUF4150			34
V80/94	BV3	AS1H4_locus_2	AS1H4_02021	3	2276	hyp						34
V80/94	BV3	AS1H4_locus_2	AS1H4_02022	4	73	RHS				E41	Pfam PF03527 RHS protein; Pfam PF05593 RHS Repeat; SUPERFAMILY SSF50956 Thermostable phytase 3-phytase; TIGRFAM TIGR01643 YD_repeat_2x: YD repeat two copies	34
V80/94	BV3	AS1H4_locus_2	AS1H4_02023	5	2272	hyp				I41		34
V80/94	BV3	AS1H4_locus_2	AS1H4_02024	6	2521	hyp						34
V80/94	BV3	AS1H4_locus_2	AS1H4_02025	7	8	hyp						34
V80/94	BV3	AS1H4_locus_3	AS1H4_02426	0	7	vgrG	vgrG_G1					35
V80/94	BV3	AS1H4_locus_3	AS1H4_02425	1	2236	hyp						35
V80/94	BV3	AS1H4_locus_3	AS1H4_02424	2	2235	hyp						35
V80/94	BV3	AS1H4_locus_3	AS1H4_02423	3	2234	hyp						35
V80/94	BV3	AS1H4_locus_3	AS1H4_02422	4	2233	hyp						35
V80/94	BV3	AS1H4_locus_3	AS1H4_02421	5	84	hyp						35
V80/94	BV3	AS1H4_locus_3	AS1H4_02420	6	83	DUF2169		Tap-2D				35
V80/94	BV3	AS1H4_locus_3	AS1H4_02419	7	82	hyp						35
V80/94	BV3	AS1H4_locus_3	AS1H4_02418	8	81	DUF4150				E29	Pfam PF13665 DUF4150	35
V80/94	BV3	AS1H4_locus_3	AS1H4_02417	9	2293	hyp				I29		35
V80/94	BV3	AS1H4_locus_3	AS1H4_02416	10	80	hyp				I11		35
V80/94	BV3	AS1H4_locus_3	AS1H4_02415	11	2535	DUF4150			2535_DUF4150			35
V80/94	BV3	AS1H4_locus_4	AS1H4_00399	0	7	vgrG	vgrG_Unclassified2					36
V80/94	BV3	AS1H4_locus_4	AS1H4_00398	1	2513	DUF4123		Tap-1F				36
V80/94	BV3	AS1H4_locus_4	AS1H4_00397	2	2512	hyp				E30	Pfam PF00182 Chitinase class I; SUPERFAMILY SSF53955 Lysozyme-like	36
V80/94	BV3	AS1H4_locus_4	AS1H4_00396	3	2511	hyp				I30		36
V80/94	BV3	AS1H4_locus_4	AS1H4_00395	4	2510	RHS						36
V80/94	BV3	AS1H4_locus_4	AS1H4_00394	5	2509	hyp						36
V80/94	BV3	AS1H4_locus_5	AS1H4_02321	0	7	vgrG	vgrG_D2					37
V80/94	BV3	AS1H4_locus_5	AS1H4_02322	1	2526	hyp				I47		37
V80/94	BV3	AS1H4_locus_5	AS1H4_02323	2	2527	hyp				E47		37
V80/94	BV3	AS1H4_locus_5	AS1H4_02324	3	67	PAAR_motif			PAAR_1			37
V80/94	BV3	AS1H4_locus_5	AS1H4_02325	4	2221	hyp						37
V80/94	BV3	AS1H4_locus_5	AS1H4_02326	5	2222	hyp						37
V80/94	BV3	AS1H4_locus_5	AS1H4_02327	6	2288	hyp						37
V80/94	BV3	AS1H4_locus_5	AS1H4_02328	7	2224	hyp						37
V80/94	BV3	AS1H4_locus_5	AS1H4_02329	8	2225	hyp						37
V80/94	BV3	AS1H4_locus_5	AS1H4_02330	9	2226	hyp						37
V80/94	BV3	AS1H4_locus_6	AS1H4_05197	0	7	vgrG	vgrG_J1					38
V80/94	BV3	AS1H4_locus_6	AS1H4_05198	1	1766	hyp				I50		38
V80/94	BV3	AS1H4_locus_6	AS1H4_05199	2	2578	hyp				E50		38
15-172	BV1_G7	AS1H5_locus_1	AS1H5_05178	0	7	vgrG	vgrG_B1					39
15-172	BV1_G7	AS1H5_locus_1	AS1H5_05179	1	6	DUF2169		Tap-2A				39
FPH-AT4	BV1_G1	AS1H7_locus_1	AS1H7_04475	0	7	vgrG	vgrG_E1					40
FPH-AT4	BV1_G1	AS1H7_locus_1	AS1H7_04476	1	395	hyp						40
FPH-AT4	BV1_G1	AS1H7_locus_1	AS1H7_04477	2	313	hyp						40
FPH-AT4	BV1_G1	AS1H7_locus_1	AS1H7_04478	3	397	hyp						40
FPH-AT4	BV1_G1	AS1H7_locus_1	AS1H7_04479	4	67	PAAR_motif			PAAR_1			40
FPH-AT4	BV1_G1	AS1H7_locus_1	AS1H7_04480	5	31	DUF4123		Tap-1G				40
FPH-AT4	BV1_G1	AS1H7_locus_1	AS1H7_04481	6	151	hyp				E5		40
FPH-AT4	BV1_G1	AS1H7_locus_1	AS1H7_04482	7	400	hyp				I5		40
W9/94	BV1_G1	AS1H9_locus_1	AS1H9_04580	0	7	vgrG	vgrG_E1					41
W9/94	BV1_G1	AS1H9_locus_1	AS1H9_04581	1	395	hyp						41
W9/94	BV1_G1	AS1H9_locus_1	AS1H9_04582	2	313	hyp						41
W9/94	BV1_G1	AS1H9_locus_1	AS1H9_04583	3	397	hyp						41
W9/94	BV1_G1	AS1H9_locus_1	AS1H9_04584	4	67	PAAR_motif			PAAR_1			41
W9/94	BV1_G1	AS1H9_locus_1	AS1H9_04585	5	31	DUF4123		Tap-1G				41
W9/94	BV1_G1	AS1H9_locus_1	AS1H9_04586	6	151	hyp				E5		41
W9/94	BV1_G1	AS1H9_locus_1	AS1H9_04587	7	400	hyp				I5		41
LMG 267	BV1_G4	AS1I3_locus_1	AS1I3_04605	0	7	vgrG	vgrG_B1					42
LMG 267	BV1_G4	AS1I3_locus_1	AS1I3_04606	1	6	DUF2169		Tap-2A				42
LMG 267	BV1_G4	AS1I3_locus_1	AS1I3_04607	2	677	DUF4150				E7	Pfam PF13665 DUF4150	42
LMG 267	BV1_G4	AS1I3_locus_1	AS1I3_04608	3	3	hyp				I7		42
LMG 267	BV1_G4	AS1I3_locus_1	AS1I3_04609	4	878	Atu4353_imp_3end						42
AV25/95	BV3	AS1I4_locus_1	AS1I4_04589	0	7	vgrG	vgrG_H1					43
AV25/95	BV3	AS1I4_locus_1	AS1I4_04588	1	6	DUF2169		Tap-2C				43
AV25/95	BV3	AS1I4_locus_1	AS1I4_04587	2	41	DUF4150				E28	Pfam PF13665 DUF4150	43
AV25/95	BV3	AS1I4_locus_1	AS1I4_04586	3	3	hyp				I28		43
AV25/95	BV3	AS1I4_locus_1	AS1I4_04585	4	3	hyp				I28		43
AV25/95	BV3	AS1I4_locus_1	AS1I4_04584	5	2266	hyp						43
AV25/95	BV3	AS1I4_locus_1	AS1I4_04583	6	160	hyp						43
AV25/95	BV3	AS1I4_locus_1	AS1I4_04582	7	2322	hyp						43
AV25/95	BV3	AS1I4_locus_1	AS1I4_04581	8	2269	hyp						43
AV25/95	BV3	AS1I4_locus_2	AS1I4_02044	0	7	vgrG	vgrG_F1					44
AV25/95	BV3	AS1I4_locus_2	AS1I4_02045	1	6	DUF2169		Tap-2B				44
AV25/95	BV3	AS1I4_locus_2	AS1I4_02046	2	75	DUF4150			DUF4150			44
AV25/95	BV3	AS1I4_locus_2	AS1I4_02047	3	2276	hyp						44
AV25/95	BV3	AS1I4_locus_2	AS1I4_02048	4	73	RHS				E41	Pfam PF03527 RHS protein; Pfam PF05593 RHS Repeat; SUPERFAMILY SSF50956 Thermostable phytase 3-phytase; TIGRFAM TIGR01643 YD_repeat_2x: YD repeat two copies	44
AV25/95	BV3	AS1I4_locus_2	AS1I4_02049	5	2272	hyp				I41		44
AV25/95	BV3	AS1I4_locus_2	AS1I4_02050	6	2521	hyp						44
AV25/95	BV3	AS1I4_locus_2	AS1I4_02051	7	8	hyp						44
AV25/95	BV3	AS1I4_locus_3	AS1I4_02453	0	7	vgrG	vgrG_G1					45
AV25/95	BV3	AS1I4_locus_3	AS1I4_02452	1	2236	hyp						45
AV25/95	BV3	AS1I4_locus_3	AS1I4_02451	2	2235	hyp						45
AV25/95	BV3	AS1I4_locus_3	AS1I4_02450	3	2234	hyp						45
AV25/95	BV3	AS1I4_locus_3	AS1I4_02449	4	2233	hyp						45
AV25/95	BV3	AS1I4_locus_3	AS1I4_02448	5	84	hyp						45
AV25/95	BV3	AS1I4_locus_3	AS1I4_02447	6	83	DUF2169		Tap-2D				45
AV25/95	BV3	AS1I4_locus_3	AS1I4_02446	7	82	hyp						45
AV25/95	BV3	AS1I4_locus_3	AS1I4_02445	8	81	DUF4150				E29	Pfam PF13665 DUF4150	45
AV25/95	BV3	AS1I4_locus_3	AS1I4_02444	9	2293	hyp				I29		45
AV25/95	BV3	AS1I4_locus_3	AS1I4_02443	10	80	hyp				I11		45
AV25/95	BV3	AS1I4_locus_3	AS1I4_02442	11	2535	DUF4150			2535_DUF4150			45
AV25/95	BV3	AS1I4_locus_4	AS1I4_00399	0	7	vgrG	vgrG_Unclassified2					46
AV25/95	BV3	AS1I4_locus_4	AS1I4_00398	1	2513	DUF4123		Tap-1F				46
AV25/95	BV3	AS1I4_locus_4	AS1I4_00397	2	2512	hyp				E30	Pfam PF00182 Chitinase class I; SUPERFAMILY SSF53955 Lysozyme-like	46
AV25/95	BV3	AS1I4_locus_4	AS1I4_00396	3	2511	hyp				I30		46
AV25/95	BV3	AS1I4_locus_4	AS1I4_00395	4	2510	RHS						46
AV25/95	BV3	AS1I4_locus_4	AS1I4_00394	5	2509	hyp						46
AV25/95	BV3	AS1I4_locus_5	AS1I4_02347	0	7	vgrG	vgrG_D2					47
AV25/95	BV3	AS1I4_locus_5	AS1I4_02348	1	2526	hyp				I47		47
AV25/95	BV3	AS1I4_locus_5	AS1I4_02349	2	2527	hyp				E47		47
AV25/95	BV3	AS1I4_locus_5	AS1I4_02350	3	67	PAAR_motif			PAAR_1			47
AV25/95	BV3	AS1I4_locus_5	AS1I4_02351	4	2221	hyp						47
AV25/95	BV3	AS1I4_locus_5	AS1I4_02352	5	2222	hyp						47
AV25/95	BV3	AS1I4_locus_5	AS1I4_02353	6	2288	hyp						47
AV25/95	BV3	AS1I4_locus_5	AS1I4_02354	7	2224	hyp						47
AV25/95	BV3	AS1I4_locus_5	AS1I4_02355	8	2225	hyp						47
AV25/95	BV3	AS1I4_locus_5	AS1I4_02356	9	2226	hyp						47
AV25/95	BV3	AS1I4_locus_6	AS1I4_05115	0	7	vgrG	vgrG_J1					48
AV25/95	BV3	AS1I4_locus_6	AS1I4_05116	1	1766	hyp				I50		48
AV25/95	BV3	AS1I4_locus_6	AS1I4_05117	2	2578	hyp				E50		48
15-174	BV1_G1	AS1I5_locus_1	AS1I5_04694	0	7	vgrG	vgrG_D1					49
15-174	BV1_G1	AS1I5_locus_1	AS1I5_04695	1	86	hyp						49
15-174	BV1_G1	AS1I5_locus_1	AS1I5_04696	2	85	hyp						49
15-174	BV1_G1	AS1I5_locus_1	AS1I5_04697	3	84	hyp						49
15-174	BV1_G1	AS1I5_locus_1	AS1I5_04698	4	83	DUF2169		Tap-2D				49
15-174	BV1_G1	AS1I5_locus_1	AS1I5_04699	5	82	hyp						49
15-174	BV1_G1	AS1I5_locus_1	AS1I5_04700	6	81	DUF4150				E11	CDD cd14740 PAAR_4; Pfam PF13665 DUF4150	49
15-174	BV1_G1	AS1I5_locus_1	AS1I5_04701	7	80	hyp				I11		49
15-174	BV1_G1	AS1I5_locus_1	AS1I5_04702	8	80	hyp				I11		49
15-174	BV1_G1	AS1I5_locus_1	AS1I5_04703	9	875	hyp						49
AC27/96	BV2-like	AS1I6_locus_1	AS1I6_06064	0	7	vgrG	vgrG_A2					50
AC27/96	BV2-like	AS1I6_locus_1	AS1I6_06065	1	31	DUF4123		Tap-1A				50
AC27/96	BV2-like	AS1I6_locus_1	AS1I6_06066	2	2972	hyp				E27	Pfam PF14040 Deoxyribonuclease NucA/NucB	50
AC27/96	BV2-like	AS1I6_locus_1	AS1I6_06067	3	71	hyp				I27		50
AC27/96	BV2-like	AS1I6_locus_1	AS1I6_06068	4	2974	hyp						50
AC27/96	BV2-like	AS1I6_locus_1	AS1I6_06069	5	34	PAAR_motif			PAAR_2			50
FPH-AR2	larrymoorei	AS1I7_locus_1	AS1I7_04159	0	7	vgrG	vgrG_F1					51
FPH-AR2	larrymoorei	AS1I7_locus_1	AS1I7_04158	1	6	DUF2169		Tap-2B				51
FPH-AR2	larrymoorei	AS1I7_locus_1	AS1I7_04157	2	75	DUF4150			DUF4150			51
FPH-AR2	larrymoorei	AS1I7_locus_1	AS1I7_04156	3	74	hyp						51
FPH-AR2	larrymoorei	AS1I7_locus_1	AS1I7_04155	4	73	RHS				E37	Pfam PF02917 Pertussis toxin, subunit 1; Pfam PF03527 RHS protein; Pfam PF05593 RHS Repeat; SUPERFAMILY SSF56399 ADP-ribosylation; TIGRFAM TIGR01643 YD_repeat_2x: YD repeat two copies	51
FPH-AR2	larrymoorei	AS1I7_locus_1	AS1I7_04154	5	72	hyp				I37		51
FPH-AR2	larrymoorei	AS1I7_locus_2	AS1I7_03757	0	7	vgrG	vgrG_Unclassified4					52
FPH-AR2	larrymoorei	AS1I7_locus_2	AS1I7_03758	1	65	hyp						52
FPH-AR2	larrymoorei	AS1I7_locus_2	AS1I7_03759	2	66	hyp						52
FPH-AR2	larrymoorei	AS1I7_locus_2	AS1I7_03760	3	67	PAAR_motif			PAAR_1			52
FPH-AR2	larrymoorei	AS1I7_locus_2	AS1I7_03761	4	31	DUF4123		Tap-1H				52
FPH-AR2	larrymoorei	AS1I7_locus_2	AS1I7_03762	5	69	hyp				E33	Pfam PF14040 Deoxyribonuclease NucA/NucB	52
FPH-AR2	larrymoorei	AS1I7_locus_2	AS1I7_03763	6	70	hyp				I33		52
FPH-AR2	larrymoorei	AS1I7_locus_2	AS1I7_03764	7	71	hyp				I27		52
FPH-AR2	larrymoorei	AS1I7_locus_3	AS1I7_03686	1	42	DUF2169		Tap-2A				53
FPH-AR2	larrymoorei	AS1I7_locus_3	AS1I7_03685	2	41	DUF4150				E34	Pfam PF13665 DUF4150	53
FPH-AR2	larrymoorei	AS1I7_locus_3	AS1I7_03684	3	3	hyp				I34		53
FPH-AR2	larrymoorei	AS1I7_locus_3	AS1I7_03683	4	39	hyp						53
FPH-AR2	larrymoorei	AS1I7_locus_3	AS1I7_03682	5	38	hyp						53
FPH-AR2	larrymoorei	AS1I7_locus_3	AS1I7_03681	6	37	hyp						53
FPH-AR2	larrymoorei	AS1I7_locus_3	AS1I7_03680	7	36	hyp						53
CG53/95	BV1_G1	AS1J4_locus_1	AS1J4_04757	0	7	vgrG	vgrG_E1					54
CG53/95	BV1_G1	AS1J4_locus_1	AS1J4_04758	1	395	hyp						54
CG53/95	BV1_G1	AS1J4_locus_1	AS1J4_04759	2	313	hyp						54
CG53/95	BV1_G1	AS1J4_locus_1	AS1J4_04760	3	397	hyp						54
CG53/95	BV1_G1	AS1J4_locus_1	AS1J4_04761	4	67	PAAR_motif			PAAR_1			54
CG53/95	BV1_G1	AS1J4_locus_1	AS1J4_04762	5	31	DUF4123		Tap-1G				54
CG53/95	BV1_G1	AS1J4_locus_1	AS1J4_04763	6	151	hyp				E5		54
CG53/95	BV1_G1	AS1J4_locus_1	AS1J4_04764	7	400	hyp				I5		54
IL15	BV1_G4	AS2A2_locus_1	AS2A2_04427	0	7	vgrG	vgrG_B1					55
IL15	BV1_G4	AS2A2_locus_1	AS2A2_04428	1	6	DUF2169		Tap-2B				55
IL15	BV1_G4	AS2A2_locus_1	AS2A2_04429	2	331	DUF4150			DUF4150			55
IL15	BV1_G4	AS2A2_locus_1	AS2A2_04430	3	74	hyp						55
IL15	BV1_G4	AS2A2_locus_1	AS2A2_04431	4	73	RHS				E8	Pfam PF03527 RHS protein; Pfam PF05593 RHS Repeat; TIGRFAM TIGR01643 YD_repeat_2x: YD repeat two copies	55
IL15	BV1_G4	AS2A2_locus_1	AS2A2_04432	5	334	hyp				I8		55
IL15	BV1_G4	AS2A2_locus_1	AS2A2_04433	6	920	hyp						55
IL15	BV1_G4	AS2A2_locus_1	AS2A2_04434	7	335	hyp						55
IL15	BV1_G4	AS2A2_locus_1	AS2A2_04435	8	336	hyp						55
IL15	BV1_G4	AS2A2_locus_1	AS2A2_04436	9	337	hyp						55
IL15	BV1_G4	AS2A2_locus_1	AS2A2_04437	10	338	hyp						55
IL15	BV1_G4	AS2A2_locus_1	AS2A2_04438	11	339	hyp						55
IL15	BV1_G4	AS2A2_locus_2	AS2A2_04642	0	7	vgrG	vgrG_A1					56
IL15	BV1_G4	AS2A2_locus_2	AS2A2_04643	1	31	DUF4123		Tap-1B				56
IL15	BV1_G4	AS2A2_locus_2	AS2A2_04644	2	361	hyp				E35		56
IL15	BV1_G4	AS2A2_locus_2	AS2A2_04645	3	362	hyp				I35		56
IL15	BV1_G4	AS2A2_locus_2	AS2A2_04646	4	363	hyp						56
IL15	BV1_G4	AS2A2_locus_2	AS2A2_04647	5	34	PAAR_motif			PAAR_2			56
N40/94	BV1_G8	AS2D2_locus_1	AS2D2_04081	0	7	vgrG	vgrG_A1					57
N40/94	BV1_G8	AS2D2_locus_1	AS2D2_04082	1	31	DUF4123		Tap-1A				57
N40/94	BV1_G8	AS2D2_locus_1	AS2D2_04083	2	32	Ntox15				E1_Tde1	Pfam PF15604 Novel toxin 15	57
N40/94	BV1_G8	AS2D2_locus_1	AS2D2_04084	3	33	GAD-like				I1_Tdi1		57
N40/94	BV1_G8	AS2D2_locus_1	AS2D2_04085	4	34	PAAR_motif			PAAR_2			57
B6806	BV1_G4	B6806_locus_1	B6806_04455	0	7	vgrG	vgrG_B1					58
B6806	BV1_G4	B6806_locus_1	B6806_04456	1	6	DUF2169		Tap-2A				58
B6806	BV1_G4	B6806_locus_1	B6806_04457	2	677	DUF4150				E7	Pfam PF13665 DUF4150	58
B6806	BV1_G4	B6806_locus_1	B6806_04458	3	3	hyp				I7		58
B6806	BV1_G4	B6806_locus_1	B6806_04459	4	878	Atu4353_imp_3end						58
C58	BV1_G8	C58_locus_1	Atu3642	0	7	vgrG	vgrG_B1					59
C58	BV1_G8	C58_locus_1	Atu3641	1	6	DUF2169		Tap-2A				59
C58	BV1_G8	C58_locus_1	Atu3640	2	5	Ntox15				E6_Tde2	Pfam PF13665 DUF4150; Pfam PF15604 Novel toxin 15	59
C58	BV1_G8	C58_locus_1	Atu3639	3	4	GAD-like				I6_Tdi2		59
C58	BV1_G8	C58_locus_1	Atu3638	4	3	hyp						59
C58	BV1_G8	C58_locus_1	Atu3637	5	2	hyp						59
C58	BV1_G8	C58_locus_1	Atu3636	6	1	hyp						59
C58	BV1_G8	C58_locus_2	Atu4348	0	7	vgrG	vgrG_A1					60
C58	BV1_G8	C58_locus_2	Atu4349	1	31	DUF4123		Tap-1A				60
C58	BV1_G8	C58_locus_2	Atu4350	2	32	Ntox15				E1_Tde1	Pfam PF15604 Novel toxin 15	60
C58	BV1_G8	C58_locus_2	Atu4351	3	33	GAD-like				I1_Tdi1		60
C58	BV1_G8	C58_locus_2	Atu4352	4	34	PAAR_motif			PAAR_2			60
1D1108	BV1_G1	EML302_locus_1	EML302_04551	0	7	vgrG	vgrG_D1					61
1D1108	BV1_G1	EML302_locus_1	EML302_04552	1	86	hyp						61
1D1108	BV1_G1	EML302_locus_1	EML302_04553	2	85	hyp						61
1D1108	BV1_G1	EML302_locus_1	EML302_04554	3	84	hyp						61
1D1108	BV1_G1	EML302_locus_1	EML302_04555	4	83	DUF2169		Tap-2D				61
1D1108	BV1_G1	EML302_locus_1	EML302_04556	5	82	hyp						61
1D1108	BV1_G1	EML302_locus_1	EML302_04557	6	81	DUF4150				E11	CDD cd14740 PAAR_4; Pfam PF13665 DUF4150	61
1D1108	BV1_G1	EML302_locus_1	EML302_04558	7	80	hyp				I11		61
1D1108	BV1_G1	EML302_locus_1	EML302_04559	8	80	hyp				I11		61
1D1108	BV1_G1	EML302_locus_1	EML302_04560	9	80	hyp				I11		61
1D1460	BV1_G4	EML303_locus_1	EML303_02883	0	1096	hyp						62
1D1460	BV1_G4	EML303_locus_1	EML303_02882	1	1095	DUF2169		Tap-2A				62
1D1460	BV1_G4	EML303_locus_1	EML303_02881	2	1094	hyp						62
1D1460	BV1_G4	EML303_locus_1	EML303_02880	3	1093	hyp						62
1D1460	BV1_G4	EML303_locus_1	EML303_02879	4	1092	hyp						62
1D1460	BV1_G4	EML303_locus_1	EML303_02878	5	1091	hyp						62
1D1460	BV1_G4	EML303_locus_1	EML303_02877	6	1090	hyp						62
1D1460	BV1_G4	EML303_locus_2	EML303_04403	1	42	DUF2169		Tap-2A				63
1D1460	BV1_G4	EML303_locus_2	EML303_04404	2	677	DUF4150				E7	Pfam PF13665 DUF4150	63
1D1460	BV1_G4	EML303_locus_2	EML303_04405	3	3	hyp				I7		63
1D1460	BV1_G4	EML303_locus_3	EML303_05002	0	1133	hyp						64
1D1460	BV1_G4	EML303_locus_3	EML303_05012	1	1134	DUF2169		Tap-2D				64
1D1460	BV1_G4	EML303_locus_3	EML303_05013	2	1135	hyp						64
1D1460	BV1_G4	EML303_locus_3	EML303_05014	3	81	DUF4150				E11	CDD cd14740 PAAR_4; Pfam PF13665 DUF4150	64
1D1460	BV1_G4	EML303_locus_3	EML303_05015	4	80	hyp				I11		64
1D1460	BV1_G4	EML303_locus_3	EML303_05016	5	1138	hyp						64
1D1609	BV1_G7	EML304_locus_1	EML304_05058	0	1096	hyp						65
1D1609	BV1_G7	EML304_locus_1	EML304_05059	1	6	DUF2169		Tap-2B				65
1D1609	BV1_G7	EML304_locus_1	EML304_05060	2	331	DUF4150			DUF4150			65
1D1609	BV1_G7	EML304_locus_1	EML304_05061	3	74	hyp						65
1D1609	BV1_G7	EML304_locus_1	EML304_05062	4	73	RHS				E8	Pfam PF03527 RHS protein; Pfam PF05593 RHS Repeat; TIGRFAM TIGR01643 YD_repeat_2x: YD repeat two copies	65
1D1609	BV1_G7	EML304_locus_1	EML304_05063	5	334	hyp				I8		65
1D1609	BV1_G7	EML304_locus_2	EML304_03651	1	42	DUF2169		Tap-2A				66
1D1609	BV1_G7	EML304_locus_2	EML304_03650	2	701	DUF4150				E9	Pfam PF13665 DUF4150	66
1D1609	BV1_G7	EML304_locus_2	EML304_03649	3	39	hyp				I9		66
1D1609	BV1_G7	EML304_locus_2	EML304_03648	4	2	hyp						66
1D1609	BV1_G7	EML304_locus_2	EML304_03647	5	698	hyp						66
1D1609	BV1_G7	EML304_locus_2	EML304_03646	6	697	hyp						66
1D1609	BV1_G7	EML304_locus_2	EML304_03645	7	696	hyp						66
1D1609	BV1_G7	EML304_locus_3	EML304_04473	1	1170	DUF2169		Tap-2A				67
1D1609	BV1_G7	EML304_locus_3	EML304_04474	2	677	DUF4150				E7	Pfam PF13665 DUF4150	67
1D1609	BV1_G7	EML304_locus_3	EML304_04475	3	3	hyp				I7		67
1D1609	BV1_G7	EML304_locus_3	EML304_04476	4	878	Atu4353_imp_3end						67
1D132	BV1_G8	EML305_locus_1	EML305_03491	0	329	hyp						68
1D132	BV1_G8	EML305_locus_1	EML305_03490	1	6	DUF2169		Tap-2A				68
1D132	BV1_G8	EML305_locus_1	EML305_03489	2	5	Ntox15				E6_Tde2	Pfam PF13665 DUF4150; Pfam PF15604 Novel toxin 15	68
1D132	BV1_G8	EML305_locus_1	EML305_03488	3	4	GAD-like				I6_Tdi2		68
1D132	BV1_G8	EML305_locus_1	EML305_03487	4	3	hyp						68
1D132	BV1_G8	EML305_locus_1	EML305_03486	5	2	hyp						68
1D132	BV1_G8	EML305_locus_1	EML305_03485	6	1	hyp						68
1D132	BV1_G8	EML305_locus_2	EML305_04139	0	359	hyp						69
1D132	BV1_G8	EML305_locus_2	EML305_04140	1	31	DUF4123		Tap-1A				69
1D132	BV1_G8	EML305_locus_2	EML305_04141	2	32	Ntox15				E1_Tde1	Pfam PF15604 Novel toxin 15	69
1D132	BV1_G8	EML305_locus_2	EML305_04142	3	33	GAD-like				I1_Tdi1		69
1D132	BV1_G8	EML305_locus_2	EML305_04143	4	34	PAAR_motif			PAAR_2			69
1D132	BV1_G8	EML305_locus_3	EML305_04633	0	1221	hyp						70
1D132	BV1_G8	EML305_locus_3	EML305_04632	1	31	DUF4123		Tap-1B				70
1D132	BV1_G8	EML305_locus_3	EML305_04631	2	1219	hyp				E2		70
1D132	BV1_G8	EML305_locus_3	EML305_04630	3	1218	hyp				I2		70
ATCC 15955	BV1_G1	EML459_locus_1	EML459_04501	0	7	vgrG	vgrG_E1					71
ATCC 15955	BV1_G1	EML459_locus_1	EML459_04502	1	395	hyp						71
ATCC 15955	BV1_G1	EML459_locus_1	EML459_04503	2	313	hyp						71
ATCC 15955	BV1_G1	EML459_locus_1	EML459_04504	3	397	hyp						71
ATCC 15955	BV1_G1	EML459_locus_1	EML459_04505	4	67	PAAR_motif			PAAR_1			71
ATCC 15955	BV1_G1	EML459_locus_1	EML459_04506	5	31	DUF4123		Tap-1G				71
ATCC 15955	BV1_G1	EML459_locus_1	EML459_04507	6	151	hyp				E5		71
ATCC 15955	BV1_G1	EML459_locus_1	EML459_04508	7	400	hyp				I5		71
CG412	BV3	EML470_locus_1	EML470_04674	0	7	vgrG	vgrG_B1					72
CG412	BV3	EML470_locus_1	EML470_04673	1	6	DUF2169		Tap-2A				72
CG412	BV3	EML470_locus_1	EML470_04672	2	677	DUF4150				E7	Pfam PF13665 DUF4150	72
CG412	BV3	EML470_locus_1	EML470_04671	3	3	hyp				I7		72
CG412	BV3	EML470_locus_1	EML470_04670	4	160	hyp						72
CG412	BV3	EML470_locus_2	EML470_02048	0	7	vgrG	vgrG_A4					73
CG412	BV3	EML470_locus_2	EML470_02049	1	2650	DUF4123		Tap-1C				73
CG412	BV3	EML470_locus_2	EML470_02050	2	2651	hyp				E31		73
CG412	BV3	EML470_locus_2	EML470_02051	3	2652	hyp				I31		73
CG412	BV3	EML470_locus_2	EML470_02052	4	2653	hyp						73
CG412	BV3	EML470_locus_2	EML470_02053	5	34	PAAR_motif			PAAR_2			73
CG412	BV3	EML470_locus_3	EML470_04448	0	7	vgrG	vgrG_G1					74
CG412	BV3	EML470_locus_3	EML470_04447	1	2698	hyp						74
CG412	BV3	EML470_locus_3	EML470_04446	2	2334	hyp						74
CG412	BV3	EML470_locus_3	EML470_04445	3	2335	DUF2169		Tap-2E				74
CG412	BV3	EML470_locus_3	EML470_04444	4	2336	DUF4150			DUF4150			74
CG412	BV3	EML470_locus_4	EML470_02414	0	7	vgrG	vgrG_Unclassified5					75
CG412	BV3	EML470_locus_4	EML470_02415	1	2663	hyp						75
CG412	BV3	EML470_locus_4	EML470_02416	2	2664	hyp						75
CG412	BV3	EML470_locus_4	EML470_02417	3	2665	hyp						75
CG678	BV3	EML471_locus_1	EML471_02970	0	2720	vgrG	vgrG_Unclassified6					76
CG678	BV3	EML471_locus_1	EML471_02971	1	6	DUF2169		Tap-2A				76
CG678	BV3	EML471_locus_1	EML471_02972	2	5	Ntox15				E32	Pfam PF13665 DUF4150; Pfam PF15604 Novel toxin 15	76
CG678	BV3	EML471_locus_1	EML471_02973	3	2045	GAD-like				I32		76
CG678	BV3	EML471_locus_1	EML471_02974	4	2724	hyp						76
CG678	BV3	EML471_locus_2	EML471_04688	0	7	vgrG	vgrG_H1					77
CG678	BV3	EML471_locus_2	EML471_04687	1	6	DUF2169		Tap-2C				77
CG678	BV3	EML471_locus_2	EML471_04686	2	41	DUF4150				E28	Pfam PF13665 DUF4150	77
CG678	BV3	EML471_locus_2	EML471_04685	3	3	hyp				I28		77
CG678	BV3	EML471_locus_2	EML471_04684	4	3	hyp				I28		77
CG678	BV3	EML471_locus_2	EML471_04683	5	2266	hyp						77
CG678	BV3	EML471_locus_2	EML471_04682	6	160	hyp						77
CG678	BV3	EML471_locus_2	EML471_04681	7	2322	hyp						77
CG678	BV3	EML471_locus_2	EML471_04680	8	2269	hyp						77
CG678	BV3	EML471_locus_3	EML471_05142	0	2754	vgrG	vgrG_Unclassified7					78
CG678	BV3	EML471_locus_3	EML471_05143	1	2755	hyp						78
CG678	BV3	EML471_locus_3	EML471_05144	2	2698	hyp						78
CG678	BV3	EML471_locus_3	EML471_05145	3	2334	hyp						78
CG678	BV3	EML471_locus_3	EML471_05146	4	2335	DUF2169		Tap-2E				78
CG678	BV3	EML471_locus_3	EML471_05147	5	2336	DUF4150			DUF4150			78
CG678	BV3	EML471_locus_4	EML471_01117	0	84	hyp						79
CG678	BV3	EML471_locus_4	EML471_01118	1	83	DUF2169		Tap-2D				79
CG678	BV3	EML471_locus_4	EML471_01119	2	82	hyp						79
CG678	BV3	EML471_locus_4	EML471_01120	3	2535	DUF4150			2535_DUF4150			79
CG678	BV3	EML471_locus_5	EML471_02382	0	7	vgrG	vgrG_K1					80
CG678	BV3	EML471_locus_5	EML471_02383	1	2712	hyp				I48		80
CG678	BV3	EML471_locus_5	EML471_02384	2	2713	hyp				E48	ProSiteProfiles PS50857 Cytochrome oxidase subunit II copper A binding domain profile.; SUPERFAMILY SSF49503 Cupredoxins	80
CG678	BV3	EML471_locus_5	EML471_02385	3	67	PAAR_motif			PAAR_1			80
CG678	BV3	EML471_locus_5	EML471_02386	4	2715	hyp						80
CG678	BV3	EML471_locus_5	EML471_02387	5	2222	hyp						80
CG678	BV3	EML471_locus_5	EML471_02388	6	2288	hyp						80
CG678	BV3	EML471_locus_5	EML471_02389	7	2224	hyp						80
CG678	BV3	EML471_locus_5	EML471_02390	8	2225	hyp						80
CG78	BV3	EML474_locus_1	EML474_02968	0	2720	vgrG	vgrG_Unclassified6					81
CG78	BV3	EML474_locus_1	EML474_02969	1	6	DUF2169		Tap-2A				81
CG78	BV3	EML474_locus_1	EML474_02970	2	5	Ntox15				E32	Pfam PF13665 DUF4150; Pfam PF15604 Novel toxin 15	81
CG78	BV3	EML474_locus_1	EML474_02971	3	2045	GAD-like				I32		81
CG78	BV3	EML474_locus_1	EML474_02972	4	2724	hyp						81
CG78	BV3	EML474_locus_2	EML474_04686	0	7	vgrG	vgrG_H1					82
CG78	BV3	EML474_locus_2	EML474_04685	1	6	DUF2169		Tap-2C				82
CG78	BV3	EML474_locus_2	EML474_04684	2	41	DUF4150				E28	Pfam PF13665 DUF4150	82
CG78	BV3	EML474_locus_2	EML474_04683	3	3	hyp				I28		82
CG78	BV3	EML474_locus_2	EML474_04682	4	3	hyp				I28		82
CG78	BV3	EML474_locus_2	EML474_04681	5	2266	hyp						82
CG78	BV3	EML474_locus_2	EML474_04680	6	160	hyp						82
CG78	BV3	EML474_locus_2	EML474_04679	7	2322	hyp						82
CG78	BV3	EML474_locus_2	EML474_04678	8	2269	hyp						82
CG78	BV3	EML474_locus_3	EML474_05141	0	2754	vgrG	vgrG_Unclassified7					83
CG78	BV3	EML474_locus_3	EML474_05142	1	2755	hyp						83
CG78	BV3	EML474_locus_3	EML474_05143	2	2698	hyp						83
CG78	BV3	EML474_locus_3	EML474_05144	3	2334	hyp						83
CG78	BV3	EML474_locus_3	EML474_05145	4	2335	DUF2169		Tap-2E				83
CG78	BV3	EML474_locus_3	EML474_05146	5	2336	DUF4150			DUF4150			83
CG78	BV3	EML474_locus_4	EML474_01116	0	84	hyp						84
CG78	BV3	EML474_locus_4	EML474_01117	1	83	DUF2169		Tap-2D				84
CG78	BV3	EML474_locus_4	EML474_01118	2	82	hyp						84
CG78	BV3	EML474_locus_4	EML474_01119	3	2535	DUF4150			2535_DUF4150			84
CG78	BV3	EML474_locus_5	EML474_02381	0	7	vgrG	vgrG_K1					85
CG78	BV3	EML474_locus_5	EML474_02382	1	2712	hyp				I48		85
CG78	BV3	EML474_locus_5	EML474_02383	2	2713	hyp				E48	ProSiteProfiles PS50857 Cytochrome oxidase subunit II copper A binding domain profile.; SUPERFAMILY SSF49503 Cupredoxins	85
CG78	BV3	EML474_locus_5	EML474_02384	3	67	PAAR_motif			PAAR_1			85
CG78	BV3	EML474_locus_5	EML474_02385	4	2715	hyp						85
CG78	BV3	EML474_locus_5	EML474_02386	5	2222	hyp						85
CG78	BV3	EML474_locus_5	EML474_02387	6	2288	hyp						85
CG78	BV3	EML474_locus_5	EML474_02388	7	2224	hyp						85
CG78	BV3	EML474_locus_5	EML474_02389	8	2225	hyp						85
F2/5	BV3	EML478_locus_1	EML478_04870	0	7	vgrG	vgrG_H1					86
F2/5	BV3	EML478_locus_1	EML478_04869	1	6	DUF2169		Tap-2C				86
F2/5	BV3	EML478_locus_1	EML478_04868	2	41	DUF4150				E28	Pfam PF13665 DUF4150	86
F2/5	BV3	EML478_locus_1	EML478_04867	3	3	hyp				I28		86
F2/5	BV3	EML478_locus_1	EML478_04866	4	3	hyp				I28		86
F2/5	BV3	EML478_locus_1	EML478_04865	5	2266	hyp						86
F2/5	BV3	EML478_locus_1	EML478_04864	6	160	hyp						86
F2/5	BV3	EML478_locus_1	EML478_04863	7	2322	hyp						86
F2/5	BV3	EML478_locus_1	EML478_04862	8	2269	hyp						86
F2/5	BV3	EML478_locus_2	EML478_05226	0	7	vgrG	vgrG_F1					87
F2/5	BV3	EML478_locus_2	EML478_05227	1	6	DUF2169		Tap-2B				87
F2/5	BV3	EML478_locus_2	EML478_05228	2	75	DUF4150			DUF4150			87
F2/5	BV3	EML478_locus_2	EML478_05229	3	2276	hyp						87
F2/5	BV3	EML478_locus_2	EML478_05230	4	74	hyp						87
F2/5	BV3	EML478_locus_2	EML478_05231	5	73	RHS				E42	Pfam PF03527 RHS protein; Pfam PF05593 RHS Repeat; SUPERFAMILY SSF63829 Calcium-dependent phosphotriesterase; TIGRFAM TIGR01643 YD_repeat_2x: YD repeat two copies	87
F2/5	BV3	EML478_locus_2	EML478_05232	6	2867	hyp				I42		87
F2/5	BV3	EML478_locus_2	EML478_05233	7	2868	hyp						87
F2/5	BV3	EML478_locus_2	EML478_05234	8	2869	RHS						87
F2/5	BV3	EML478_locus_3	EML478_02348	0	7	vgrG	vgrG_I1					88
F2/5	BV3	EML478_locus_3	EML478_02349	1	2218	hyp				I46		88
F2/5	BV3	EML478_locus_3	EML478_02350	2	2219	hyp				E46		88
F2/5	BV3	EML478_locus_3	EML478_02351	3	67	PAAR_motif			PAAR_1			88
F2/5	BV3	EML478_locus_3	EML478_02352	4	2221	hyp						88
F2/5	BV3	EML478_locus_3	EML478_02353	5	2222	hyp						88
F2/5	BV3	EML478_locus_3	EML478_02354	6	2288	hyp						88
F2/5	BV3	EML478_locus_3	EML478_02355	7	2224	hyp						88
F2/5	BV3	EML478_locus_3	EML478_02356	8	2225	hyp						88
F2/5	BV3	EML478_locus_3	EML478_02357	9	2830	hyp						88
12D1	BV1_G4	EML490_locus_1	EML490_04444	0	7	vgrG	vgrG_A3					89
12D1	BV1_G4	EML490_locus_1	EML490_04445	1	1284	DUF4123		Tap-1D				89
12D1	BV1_G4	EML490_locus_1	EML490_04446	2	1285	hyp						89
12D1	BV1_G4	EML490_locus_1	EML490_04447	3	1286	hyp				E4	Pfam PF14414 A nuclease of the HNH/ENDO VII superfamily with conserved WHH	89
12D1	BV1_G4	EML490_locus_1	EML490_04448	4	163	hyp				I4		89
12D1	BV1_G4	EML490_locus_1	EML490_04449	5	162	hyp						89
12D1	BV1_G4	EML490_locus_1	EML490_04450	6	34	PAAR_motif			PAAR_2			89
12D13	BV1_G8	EML491_locus_1	EML491_04041	0	7	vgrG	vgrG_B1					90
12D13	BV1_G8	EML491_locus_1	EML491_04042	1	6	DUF2169		Tap-2A				90
12D13	BV1_G8	EML491_locus_1	EML491_04043	2	5	Ntox15				E6_Tde2	Pfam PF13665 DUF4150; Pfam PF15604 Novel toxin 15	90
12D13	BV1_G8	EML491_locus_1	EML491_04044	3	4	GAD-like				I6_Tdi2		90
12D13	BV1_G8	EML491_locus_1	EML491_04045	4	878	Atu4353_imp_3end						90
A6	BV1_G1	EML496_locus_1	EML496_04575	0	7	vgrG	vgrG_E1					91
A6	BV1_G1	EML496_locus_1	EML496_04576	1	395	hyp						91
A6	BV1_G1	EML496_locus_1	EML496_04577	2	313	hyp						91
A6	BV1_G1	EML496_locus_1	EML496_04578	3	397	hyp						91
A6	BV1_G1	EML496_locus_1	EML496_04579	4	67	PAAR_motif			PAAR_1			91
A6	BV1_G1	EML496_locus_1	EML496_04580	5	31	DUF4123		Tap-1G				91
A6	BV1_G1	EML496_locus_1	EML496_04581	6	151	hyp				E5		91
A6	BV1_G1	EML496_locus_1	EML496_04582	7	400	hyp				I5		91
A19/93	rubi	JL5161_locus_1	JL5161_04228	0	7	vgrG	vgrG_A1					92
A19/93	rubi	JL5161_locus_1	JL5161_04229	1	31	DUF4123		Tap-1A				92
A19/93	rubi	JL5161_locus_1	JL5161_04230	2	32	Ntox15				E1_Tde1	Pfam PF15604 Novel toxin 15	92
A19/93	rubi	JL5161_locus_1	JL5161_04231	3	33	GAD-like				I1_Tdi1		92
A19/93	rubi	JL5161_locus_1	JL5161_04232	4	146	hyp						92
A19/93	rubi	JL5161_locus_2	JL5161_01506	0	7	vgrG	vgrG_D1					93
A19/93	rubi	JL5161_locus_2	JL5161_01505	1	86	hyp						93
A19/93	rubi	JL5161_locus_2	JL5161_01504	2	85	hyp						93
A19/93	rubi	JL5161_locus_2	JL5161_01503	3	84	hyp						93
A19/93	rubi	JL5161_locus_2	JL5161_01502	4	83	DUF2169		Tap-2D				93
A19/93	rubi	JL5161_locus_2	JL5161_01501	5	82	hyp						93
A19/93	rubi	JL5161_locus_2	JL5161_01500	6	81	DUF4150				E11	CDD cd14740 PAAR_4; Pfam PF13665 DUF4150	93
A19/93	rubi	JL5161_locus_2	JL5161_01499	7	80	hyp				I11		93
A19/93	rubi	JL5161_locus_2	JL5161_01498	8	79	hyp						93
A19/93	rubi	JL5161_locus_2	JL5161_01497	9	78	hyp						93
A19/93	rubi	JL5161_locus_3	JL5161_04452	0	7	vgrG	vgrG_D3					94
A19/93	rubi	JL5161_locus_3	JL5161_04453	1	148	hyp						94
A19/93	rubi	JL5161_locus_3	JL5161_04454	2	67	PAAR_motif			PAAR_1			94
A19/93	rubi	JL5161_locus_3	JL5161_04455	3	31	DUF4123		Tap-1H				94
A19/93	rubi	JL5161_locus_3	JL5161_04456	4	151	hyp				E38		94
A19/93	rubi	JL5161_locus_3	JL5161_04457	5	152	hyp				I38		94
A19/93	rubi	JL5161_locus_3	JL5161_04458	6	153	hyp						94
W10/94	BV1_G4	JL5165_locus_1	JL5165_04312	0	329	hyp						95
W10/94	BV1_G4	JL5165_locus_1	JL5165_04313	1	6	DUF2169		Tap-2B				95
W10/94	BV1_G4	JL5165_locus_1	JL5165_04314	2	331	DUF4150			DUF4150			95
W10/94	BV1_G4	JL5165_locus_1	JL5165_04315	3	74	hyp						95
W10/94	BV1_G4	JL5165_locus_1	JL5165_04316	4	73	RHS				E8	Pfam PF03527 RHS protein; Pfam PF05593 RHS Repeat; TIGRFAM TIGR01643 YD_repeat_2x: YD repeat two copies	95
W10/94	BV1_G4	JL5165_locus_1	JL5165_04317	5	334	hyp				I8		95
W10/94	BV1_G4	JL5165_locus_1	JL5165_04318	6	920	hyp						95
W10/94	BV1_G4	JL5165_locus_1	JL5165_04319	7	335	hyp						95
W10/94	BV1_G4	JL5165_locus_1	JL5165_04320	8	336	hyp						95
W10/94	BV1_G4	JL5165_locus_1	JL5165_04321	9	337	hyp						95
W10/94	BV1_G4	JL5165_locus_1	JL5165_04322	10	338	hyp						95
W10/94	BV1_G4	JL5165_locus_1	JL5165_04323	11	339	hyp						95
W10/94	BV1_G4	JL5165_locus_2	JL5165_04531	0	359	hyp						96
W10/94	BV1_G4	JL5165_locus_2	JL5165_04532	1	31	DUF4123		Tap-1B				96
W10/94	BV1_G4	JL5165_locus_2	JL5165_04533	2	361	hyp				E35		96
W10/94	BV1_G4	JL5165_locus_2	JL5165_04534	3	362	hyp				I35		96
W10/94	BV1_G4	JL5165_locus_2	JL5165_04535	4	363	hyp						96
W10/94	BV1_G4	JL5165_locus_2	JL5165_04536	5	34	PAAR_motif			PAAR_2			96
Q15/94	BV1_G1	JL5166_locus_1	JL5166_04968	0	7	vgrG	vgrG_E1					97
Q15/94	BV1_G1	JL5166_locus_1	JL5166_04969	1	395	hyp						97
Q15/94	BV1_G1	JL5166_locus_1	JL5166_04970	2	313	hyp						97
Q15/94	BV1_G1	JL5166_locus_1	JL5166_04971	3	397	hyp						97
Q15/94	BV1_G1	JL5166_locus_1	JL5166_04972	4	67	PAAR_motif			PAAR_1			97
Q15/94	BV1_G1	JL5166_locus_1	JL5166_04973	5	31	DUF4123		Tap-1G				97
Q15/94	BV1_G1	JL5166_locus_1	JL5166_04974	6	151	hyp				E5		97
Q15/94	BV1_G1	JL5166_locus_1	JL5166_04975	7	400	hyp				I5		97
N33/94	BV1_G8	JL5167_locus_1	JL5167_04085	0	7	vgrG	vgrG_A1					98
N33/94	BV1_G8	JL5167_locus_1	JL5167_04086	1	31	DUF4123		Tap-1A				98
N33/94	BV1_G8	JL5167_locus_1	JL5167_04087	2	32	Ntox15				E1_Tde1	Pfam PF15604 Novel toxin 15	98
N33/94	BV1_G8	JL5167_locus_1	JL5167_04088	3	33	GAD-like				I1_Tdi1		98
N33/94	BV1_G8	JL5167_locus_1	JL5167_04089	4	34	PAAR_motif			PAAR_2			98
Y79/96	BV2-like	JL5178_locus_1	JL5178_03982	0	7	vgrG	vgrG_A2					99
Y79/96	BV2-like	JL5178_locus_1	JL5178_03981	1	31	DUF4123		Tap-1A				99
Y79/96	BV2-like	JL5178_locus_1	JL5178_03980	2	2972	hyp				E27	Pfam PF14040 Deoxyribonuclease NucA/NucB	99
Y79/96	BV2-like	JL5178_locus_1	JL5178_03979	3	71	hyp				I27		99
Y79/96	BV2-like	JL5178_locus_1	JL5178_03978	4	2974	hyp						99
Y79/96	BV2-like	JL5178_locus_1	JL5178_03977	5	34	PAAR_motif			PAAR_2			99
S7/73	BV1_G1	JL5180_locus_1	JL5180_05840	0	7	vgrG	vgrG_E1					100
S7/73	BV1_G1	JL5180_locus_1	JL5180_05839	1	395	hyp						100
S7/73	BV1_G1	JL5180_locus_1	JL5180_05838	2	313	hyp						100
S7/73	BV1_G1	JL5180_locus_1	JL5180_05837	3	397	hyp						100
S7/73	BV1_G1	JL5180_locus_1	JL5180_05836	4	67	PAAR_motif			PAAR_1			100
S7/73	BV1_G1	JL5180_locus_1	JL5180_05835	5	31	DUF4123		Tap-1G				100
S7/73	BV1_G1	JL5180_locus_1	JL5180_05834	6	151	hyp				E5		100
S7/73	BV1_G1	JL5180_locus_1	JL5180_05833	7	400	hyp				I5		100
S7/73	BV1_G1	JL5180_locus_1	JL5180_05832	8	167	hyp						100
S7/73	BV1_G1	JL5180_locus_1	JL5180_05831	9	1472	hyp						100
O16/94	BV1_G1	JL5189_locus_1	JL5189_04747	0	7	vgrG	vgrG_E1					101
O16/94	BV1_G1	JL5189_locus_1	JL5189_04748	1	395	hyp						101
O16/94	BV1_G1	JL5189_locus_1	JL5189_04749	2	313	hyp						101
O16/94	BV1_G1	JL5189_locus_1	JL5189_04750	3	397	hyp						101
O16/94	BV1_G1	JL5189_locus_1	JL5189_04751	4	67	PAAR_motif			PAAR_1			101
O16/94	BV1_G1	JL5189_locus_1	JL5189_04752	5	31	DUF4123		Tap-1G				101
O16/94	BV1_G1	JL5189_locus_1	JL5189_04753	6	151	hyp				E5		101
O16/94	BV1_G1	JL5189_locus_1	JL5189_04754	7	400	hyp				I5		101
T90/95	BV1_G7	JL5193_locus_1	JL5193_04566	0	7	vgrG	vgrG_B1					102
T90/95	BV1_G7	JL5193_locus_1	JL5193_04567	1	6	DUF2169		Tap-2A				102
T90/95	BV1_G7	JL5193_locus_1	JL5193_04568	2	677	DUF4150				E7	Pfam PF13665 DUF4150	102
T90/95	BV1_G7	JL5193_locus_1	JL5193_04569	3	3	hyp				I7		102
T90/95	BV1_G7	JL5193_locus_1	JL5193_04570	4	878	Atu4353_imp_3end						102
Di1472	skierniewicense	JL5200_locus_1	JL5200_04565	0	7	vgrG	vgrG_D1					103
Di1472	skierniewicense	JL5200_locus_1	JL5200_04564	1	86	hyp						103
Di1472	skierniewicense	JL5200_locus_1	JL5200_04563	2	85	hyp						103
Di1472	skierniewicense	JL5200_locus_1	JL5200_04562	3	322	hyp						103
Di1472	skierniewicense	JL5200_locus_1	JL5200_04561	4	83	DUF2169		Tap-2D				103
Di1472	skierniewicense	JL5200_locus_1	JL5200_04560	5	82	hyp						103
Di1472	skierniewicense	JL5200_locus_1	JL5200_04559	6	319	DUF4150				E49	Pfam PF13665 DUF4150	103
Di1472	skierniewicense	JL5200_locus_1	JL5200_04558	7	80	hyp				I49		103
Di1472	skierniewicense	JL5200_locus_2	JL5200_03686	0	7	vgrG	vgrG_K2					104
Di1472	skierniewicense	JL5200_locus_2	JL5200_03685	1	314	hyp						104
Di1472	skierniewicense	JL5200_locus_2	JL5200_03684	2	313	hyp						104
Di1472	skierniewicense	JL5200_locus_2	JL5200_03683	3	67	PAAR_motif			PAAR_1			104
Di1472	skierniewicense	JL5200_locus_2	JL5200_03682	4	31	DUF4123		Tap-1H				104
Di1472	skierniewicense	JL5200_locus_2	JL5200_03681	5	151	hyp				E38		104
Di1472	skierniewicense	JL5200_locus_2	JL5200_03680	6	152	hyp				I38		104
Di1472	skierniewicense	JL5200_locus_2	JL5200_03679	7	308	hyp						104
Di1525a	BV1_G8	JL5201_locus_1	JL5201_04151	0	7	vgrG	vgrG_A1					105
Di1525a	BV1_G8	JL5201_locus_1	JL5201_04152	1	31	DUF4123		Tap-1A				105
Di1525a	BV1_G8	JL5201_locus_1	JL5201_04153	2	32	Ntox15				E1_Tde1	Pfam PF15604 Novel toxin 15	105
Di1525a	BV1_G8	JL5201_locus_1	JL5201_04154	3	33	GAD-like				I1_Tdi1		105
Di1525a	BV1_G8	JL5201_locus_1	JL5201_04155	4	34	PAAR_motif			PAAR_2			105
Di1525a	BV1_G8	JL5201_locus_2	JL5201_04643	0	7	vgrG	vgrG_A1					106
Di1525a	BV1_G8	JL5201_locus_2	JL5201_04644	1	31	DUF4123		Tap-1B				106
Di1525a	BV1_G8	JL5201_locus_2	JL5201_04645	2	1219	hyp				E2		106
Di1525a	BV1_G8	JL5201_locus_2	JL5201_04646	3	1218	hyp				I2		106
Di1525a	BV1_G8	JL5201_locus_2	JL5201_04647	4	1614	hyp						106
Di1525a	BV1_G8	JL5201_locus_2	JL5201_04648	5	1615	hyp						106
Di1525a	BV1_G8	JL5201_locus_3	JL5201_02137	0	7	vgrG	vgrG_Unclassified10					107
Di1525a	BV1_G8	JL5201_locus_3	JL5201_02136	1	1579	hyp						107
Di1525a	BV1_G8	JL5201_locus_3	JL5201_02135	2	1578	hyp						107
Di1525a	BV1_G8	JL5201_locus_3	JL5201_02133	3	31	DUF4123		Tap-1H				107
Di1525a	BV1_G8	JL5201_locus_3	JL5201_02132	4	1576	hyp				E39		107
Di1525a	BV1_G8	JL5201_locus_3	JL5201_02131	5	1575	hyp				I39		107
Di1525a	BV1_G8	JL5201_locus_3	JL5201_02130	6	2	hyp						107
Di1525a	BV1_G8	JL5201_locus_3	JL5201_02129	7	698	hyp						107
Di1525a	BV1_G8	JL5201_locus_3	JL5201_02128	8	1572	hyp						107
Di1525a	BV1_G8	JL5201_locus_3	JL5201_02127	9	1571	hyp						107
Di1525a	BV1_G8	JL5201_locus_3	JL5201_02126	10	1570	hyp						107
O54/95	BV1_G4	JL5216_locus_1	JL5216_03573	0	7	vgrG	vgrG_B1					108
O54/95	BV1_G4	JL5216_locus_1	JL5216_03572	1	6	DUF2169		Tap-2A				108
O54/95	BV1_G4	JL5216_locus_1	JL5216_03571	2	701	DUF4150				E9	Pfam PF13665 DUF4150	108
O54/95	BV1_G4	JL5216_locus_1	JL5216_03570	3	39	hyp				I9		108
O54/95	BV1_G4	JL5216_locus_1	JL5216_03569	4	1618	hyp						108
O54/95	BV1_G4	JL5216_locus_1	JL5216_03568	5	1617	hyp						108
O54/95	BV1_G4	JL5216_locus_1	JL5216_03567	6	1616	hyp						108
O54/95	BV1_G4	JL5216_locus_2	JL5216_04421	0	7	vgrG	vgrG_A3					109
O54/95	BV1_G4	JL5216_locus_2	JL5216_04422	1	1284	DUF4123		Tap-1D				109
O54/95	BV1_G4	JL5216_locus_2	JL5216_04423	2	1285	hyp						109
O54/95	BV1_G4	JL5216_locus_2	JL5216_04424	3	1286	hyp				E4	Pfam PF14414 A nuclease of the HNH/ENDO VII superfamily with conserved WHH	109
O54/95	BV1_G4	JL5216_locus_2	JL5216_04425	4	163	hyp				I4		109
O54/95	BV1_G4	JL5216_locus_2	JL5216_04426	5	162	hyp						109
O54/95	BV1_G4	JL5216_locus_2	JL5216_04427	6	34	PAAR_motif			PAAR_2			109
G3/79	BV1_G1	JL5240_locus_1	JL5240_04607	0	7	vgrG	vgrG_E1					110
G3/79	BV1_G1	JL5240_locus_1	JL5240_04608	1	395	hyp						110
G3/79	BV1_G1	JL5240_locus_1	JL5240_04609	2	313	hyp						110
G3/79	BV1_G1	JL5240_locus_1	JL5240_04610	3	397	hyp						110
G3/79	BV1_G1	JL5240_locus_1	JL5240_04611	4	67	PAAR_motif			PAAR_1			110
G3/79	BV1_G1	JL5240_locus_1	JL5240_04612	5	31	DUF4123		Tap-1G				110
G3/79	BV1_G1	JL5240_locus_1	JL5240_04613	6	151	hyp				E5		110
G3/79	BV1_G1	JL5240_locus_1	JL5240_04614	7	400	hyp				I5		110
G9/79	BV1_G1	JL5241_locus_1	JL5241_04607	0	7	vgrG	vgrG_E1					111
G9/79	BV1_G1	JL5241_locus_1	JL5241_04608	1	395	hyp						111
G9/79	BV1_G1	JL5241_locus_1	JL5241_04609	2	313	hyp						111
G9/79	BV1_G1	JL5241_locus_1	JL5241_04610	3	397	hyp						111
G9/79	BV1_G1	JL5241_locus_1	JL5241_04611	4	67	PAAR_motif			PAAR_1			111
G9/79	BV1_G1	JL5241_locus_1	JL5241_04612	5	31	DUF4123		Tap-1G				111
G9/79	BV1_G1	JL5241_locus_1	JL5241_04613	6	151	hyp				E5		111
G9/79	BV1_G1	JL5241_locus_1	JL5241_04614	7	400	hyp				I5		111
K196/80	BV1_G1	JL5249_locus_1	JL5249_04584	0	7	vgrG	vgrG_E1					112
K196/80	BV1_G1	JL5249_locus_1	JL5249_04585	1	395	hyp						112
K196/80	BV1_G1	JL5249_locus_1	JL5249_04586	2	313	hyp						112
K196/80	BV1_G1	JL5249_locus_1	JL5249_04587	3	397	hyp						112
K196/80	BV1_G1	JL5249_locus_1	JL5249_04588	4	67	PAAR_motif			PAAR_1			112
K196/80	BV1_G1	JL5249_locus_1	JL5249_04589	5	31	DUF4123		Tap-1G				112
K196/80	BV1_G1	JL5249_locus_1	JL5249_04590	6	151	hyp				E5		112
K196/80	BV1_G1	JL5249_locus_1	JL5249_04591	7	400	hyp				I5		112
Y2/73	BV1_G1	JL5254_locus_1	JL5254_04681	0	7	vgrG	vgrG_E1					113
Y2/73	BV1_G1	JL5254_locus_1	JL5254_04682	1	395	hyp						113
Y2/73	BV1_G1	JL5254_locus_1	JL5254_04683	2	313	hyp						113
Y2/73	BV1_G1	JL5254_locus_1	JL5254_04684	3	397	hyp						113
Y2/73	BV1_G1	JL5254_locus_1	JL5254_04685	4	67	PAAR_motif			PAAR_1			113
Y2/73	BV1_G1	JL5254_locus_1	JL5254_04686	5	31	DUF4123		Tap-1G				113
Y2/73	BV1_G1	JL5254_locus_1	JL5254_04687	6	151	hyp				E5		113
Y2/73	BV1_G1	JL5254_locus_1	JL5254_04688	7	400	hyp				I5		113
YO0101	BV1_G1	JL5276_locus_1	JL5276_04584	0	7	vgrG	vgrG_E1					114
YO0101	BV1_G1	JL5276_locus_1	JL5276_04585	1	395	hyp						114
YO0101	BV1_G1	JL5276_locus_1	JL5276_04586	2	313	hyp						114
YO0101	BV1_G1	JL5276_locus_1	JL5276_04587	3	397	hyp						114
YO0101	BV1_G1	JL5276_locus_1	JL5276_04588	4	67	PAAR_motif			PAAR_1			114
YO0101	BV1_G1	JL5276_locus_1	JL5276_04589	5	31	DUF4123		Tap-1G				114
YO0101	BV1_G1	JL5276_locus_1	JL5276_04590	6	151	hyp				E5		114
YO0101	BV1_G1	JL5276_locus_1	JL5276_04591	7	400	hyp				I5		114
06-777-2L	BV1_G7	JL5278_locus_1	JL5278_04829	0	7	vgrG	vgrG_B1					115
06-777-2L	BV1_G7	JL5278_locus_1	JL5278_04830	1	6	DUF2169		Tap-2B				115
06-777-2L	BV1_G7	JL5278_locus_1	JL5278_04831	2	331	DUF4150			DUF4150			115
06-777-2L	BV1_G7	JL5278_locus_1	JL5278_04832	3	74	hyp						115
06-777-2L	BV1_G7	JL5278_locus_1	JL5278_04833	4	73	RHS				E8	Pfam PF03527 RHS protein; Pfam PF05593 RHS Repeat; TIGRFAM TIGR01643 YD_repeat_2x: YD repeat two copies	115
06-777-2L	BV1_G7	JL5278_locus_1	JL5278_04834	5	334	hyp				I8		115
06-777-2L	BV1_G7	JL5278_locus_2	JL5278_04203	0	7	vgrG	vgrG_A3					116
06-777-2L	BV1_G7	JL5278_locus_2	JL5278_04204	1	1284	DUF4123		Tap-1D				116
06-777-2L	BV1_G7	JL5278_locus_2	JL5278_04205	2	1285	hyp						116
06-777-2L	BV1_G7	JL5278_locus_2	JL5278_04206	3	1286	hyp				E4	Pfam PF14414 A nuclease of the HNH/ENDO VII superfamily with conserved WHH	116
06-777-2L	BV1_G7	JL5278_locus_2	JL5278_04207	4	163	SMI1_KNR4				I4		116
06-777-2L	BV1_G7	JL5278_locus_2	JL5278_04208	5	162	hyp						116
06-777-2L	BV1_G7	JL5278_locus_2	JL5278_04209	6	34	PAAR_motif			PAAR_2			116
06-617-1	BV1_G1	JL5280_locus_1	JL5280_04804	0	7	vgrG	vgrG_E1					117
06-617-1	BV1_G1	JL5280_locus_1	JL5280_04805	1	395	hyp						117
06-617-1	BV1_G1	JL5280_locus_1	JL5280_04806	2	313	hyp						117
06-617-1	BV1_G1	JL5280_locus_1	JL5280_04807	3	397	hyp						117
06-617-1	BV1_G1	JL5280_locus_1	JL5280_04808	4	67	PAAR_motif			PAAR_1			117
06-617-1	BV1_G1	JL5280_locus_1	JL5280_04809	5	31	DUF4123		Tap-1G				117
06-617-1	BV1_G1	JL5280_locus_1	JL5280_04810	6	151	hyp				E5		117
06-617-1	BV1_G1	JL5280_locus_1	JL5280_04811	7	400	hyp				I5		117
A51	BV1_G1	JL5281_locus_1	JL5281_04649	0	7	vgrG	vgrG_E1					118
A51	BV1_G1	JL5281_locus_1	JL5281_04650	1	395	hyp						118
A51	BV1_G1	JL5281_locus_1	JL5281_04651	2	313	hyp						118
A51	BV1_G1	JL5281_locus_1	JL5281_04652	3	397	hyp						118
A51	BV1_G1	JL5281_locus_1	JL5281_04653	4	67	PAAR_motif			PAAR_1			118
A51	BV1_G1	JL5281_locus_1	JL5281_04654	5	31	DUF4123		Tap-1G				118
A51	BV1_G1	JL5281_locus_1	JL5281_04655	6	151	hyp				E5		118
A51	BV1_G1	JL5281_locus_1	JL5281_04656	7	400	hyp				I5		118
A74a	BV1_G8	JL5283_locus_1	JL5283_04517	0	7	vgrG	vgrG_C1					119
A74a	BV1_G8	JL5283_locus_1	JL5283_04518	1	6	DUF2169		Tap-2A				119
A74a	BV1_G8	JL5283_locus_1	JL5283_04519	2	2034	DUF4150				E26	Pfam PF13665 DUF4150; Pfam PF14410 HNH/ENDO VII superfamily nuclease with conserved GHE residues; ProSiteProfiles PS50835 Ig-like domain profile.	119
A74a	BV1_G8	JL5283_locus_1	JL5283_04520	3	2035	hyp				I26		119
A74a	BV1_G8	JL5283_locus_1	JL5283_04521	4	4	GAD-like				I6_Tdi2		119
A74a	BV1_G8	JL5283_locus_1	JL5283_04522	5	2037	hyp						119
A74a	BV1_G8	JL5283_locus_1	JL5283_04523	6	878	Atu4353_imp_3end						119
A74a	BV1_G8	JL5283_locus_2	JL5283_02940	0	7	vgrG	vgrG_A1					120
A74a	BV1_G8	JL5283_locus_2	JL5283_02939	1	31	DUF4123		Tap-1B				120
A74a	BV1_G8	JL5283_locus_2	JL5283_02938	2	1219	hyp				E2		120
A74a	BV1_G8	JL5283_locus_2	JL5283_02937	3	1218	hyp				I2		120
A74a	BV1_G8	JL5283_locus_2	JL5283_02936	4	1614	hyp						120
A74a	BV1_G8	JL5283_locus_2	JL5283_02935	5	1615	hyp						120
14-818c	BV1_G7	JL5286_locus_1	JL5286_04824	0	7	vgrG	vgrG_B1					121
14-818c	BV1_G7	JL5286_locus_1	JL5286_04825	1	6	DUF2169		Tap-2B				121
14-818c	BV1_G7	JL5286_locus_1	JL5286_04826	2	331	DUF4150			DUF4150			121
14-818c	BV1_G7	JL5286_locus_1	JL5286_04827	3	74	hyp						121
14-818c	BV1_G7	JL5286_locus_1	JL5286_04828	4	73	RHS				E8	Pfam PF03527 RHS protein; Pfam PF05593 RHS Repeat; TIGRFAM TIGR01643 YD_repeat_2x: YD repeat two copies	121
14-818c	BV1_G7	JL5286_locus_1	JL5286_04829	5	334	hyp				I8		121
14-818c	BV1_G7	JL5286_locus_2	JL5286_04215	0	329	hyp						122
14-818c	BV1_G7	JL5286_locus_2	JL5286_04216	1	6	DUF2169		Tap-2A				122
14-818c	BV1_G7	JL5286_locus_2	JL5286_04217	2	2054	DUF4150				E10	Pfam PF13665 DUF4150	122
14-818c	BV1_G7	JL5286_locus_2	JL5286_04218	3	2055	hyp				I10		122
14-818c	BV1_G7	JL5286_locus_3	JL5286_04346	0	2075	hyp			PAAR_2			123
14-818c	BV1_G7	JL5286_locus_3	JL5286_04347	1	1284	DUF4123		Tap-1D				123
14-818c	BV1_G7	JL5286_locus_3	JL5286_04348	2	1285	hyp						123
14-818c	BV1_G7	JL5286_locus_3	JL5286_04349	3	1286	hyp				E4	Pfam PF14414 A nuclease of the HNH/ENDO VII superfamily with conserved WHH	123
14-818c	BV1_G7	JL5286_locus_3	JL5286_04350	4	163	SMI1_KNR4				I4		123
14-818c	BV1_G7	JL5286_locus_3	JL5286_04351	5	162	hyp						123
14-818c	BV1_G7	JL5286_locus_3	JL5286_04352	6	34	PAAR_motif			PAAR_2			123
K599	BV1_G7_Other	K599_locus_1	K599_02338	0	359	hyp						124
K599	BV1_G7_Other	K599_locus_1	K599_02337	1	31	DUF4123		Tap-1A				124
K599	BV1_G7_Other	K599_locus_1	K599_02336	2	32	Ntox15				E1_Tde1	Pfam PF15604 Novel toxin 15	124
K599	BV1_G7_Other	K599_locus_1	K599_02335	3	655	GAD-like				I1_Tdi1		124
K599	BV1_G7_Other	K599_locus_1	K599_02334	4	34	PAAR_motif			PAAR_2			124
K599	BV1_G7_Other	K599_locus_2	K599_04203	0	2075	hyp			PAAR_2			125
K599	BV1_G7_Other	K599_locus_2	K599_04204	1	1284	DUF4123		Tap-1D				125
K599	BV1_G7_Other	K599_locus_2	K599_04205	2	1285	hyp						125
K599	BV1_G7_Other	K599_locus_2	K599_04206	3	1286	hyp				E4	Pfam PF14414 A nuclease of the HNH/ENDO VII superfamily with conserved WHH	125
K599	BV1_G7_Other	K599_locus_2	K599_04207	4	163	hyp				I4		125
K599	BV1_G7_Other	K599_locus_2	K599_04208	5	162	hyp						125
K599	BV1_G7_Other	K599_locus_2	K599_04209	6	34	PAAR_motif			PAAR_2			125
K599	BV1_G7_Other	K599_locus_3	K599_02973	0	7	vgrG	vgrG_E1					126
K599	BV1_G7_Other	K599_locus_3	K599_02972	1	395	hyp						126
K599	BV1_G7_Other	K599_locus_3	K599_02971	2	313	hyp						126
K599	BV1_G7_Other	K599_locus_3	K599_02970	3	397	hyp						126
K599	BV1_G7_Other	K599_locus_3	K599_02969	4	67	PAAR_motif			PAAR_1			126
K599	BV1_G7_Other	K599_locus_3	K599_02968	5	31	DUF4123		Tap-1G				126
K599	BV1_G7_Other	K599_locus_3	K599_02967	6	151	hyp				E5		126
K599	BV1_G7_Other	K599_locus_3	K599_02966	7	400	hyp				I5		126
NCPPB 2655	BV1_G7_Other	NCPPB_2655_locus_1	NCPPB_2655_03084	0	7	vgrG	vgrG_E1					127
NCPPB 2655	BV1_G7_Other	NCPPB_2655_locus_1	NCPPB_2655_03083	1	395	hyp						127
NCPPB 2655	BV1_G7_Other	NCPPB_2655_locus_1	NCPPB_2655_03082	2	313	hyp						127
NCPPB 2655	BV1_G7_Other	NCPPB_2655_locus_1	NCPPB_2655_03081	3	397	hyp						127
NCPPB 2655	BV1_G7_Other	NCPPB_2655_locus_1	NCPPB_2655_03080	4	67	PAAR_motif			PAAR_1			127
NCPPB 2655	BV1_G7_Other	NCPPB_2655_locus_1	NCPPB_2655_03079	5	31	DUF4123		Tap-1G				127
NCPPB 2655	BV1_G7_Other	NCPPB_2655_locus_1	NCPPB_2655_03078	6	151	hyp				E5		127
NCPPB 2655	BV1_G7_Other	NCPPB_2655_locus_1	NCPPB_2655_03077	7	400	hyp				I5		127
NCPPB 2655	BV1_G7_Other	NCPPB_2655_locus_2	NCPPB_2655_03799	0	7	vgrG	vgrG_A2					128
NCPPB 2655	BV1_G7_Other	NCPPB_2655_locus_2	NCPPB_2655_03798	1	2152	DUF4123		Tap-1_unclassified				128
NCPPB 2655	BV1_G7_Other	NCPPB_2655_locus_2	NCPPB_2655_03797	2	2114	hyp						128
NCPPB 2655	BV1_G7_Other	NCPPB_2655_locus_2	NCPPB_2655_03796	3	2150	hyp						128
NCPPB 2655	BV1_G7_Other	NCPPB_2655_locus_2	NCPPB_2655_03795	4	2149	hyp						128
NCPPB 2655	BV1_G7_Other	NCPPB_2655_locus_2	NCPPB_2655_03794	5	31	DUF4123		Tap-1B				128
NCPPB 2655	BV1_G7_Other	NCPPB_2655_locus_2	NCPPB_2655_03793	6	2147	hyp						128
NCPPB 2655	BV1_G7_Other	NCPPB_2655_locus_2	NCPPB_2655_03792	7	2146	hyp						128
NCPPB 2657	BV1_G9	NCPPB_2657_locus_1	NCPPB_2657_04306	0	7	vgrG	vgrG_C1					129
NCPPB 2657	BV1_G9	NCPPB_2657_locus_1	NCPPB_2657_04307	1	6	DUF2169		Tap-2A				129
NCPPB 2657	BV1_G9	NCPPB_2657_locus_1	NCPPB_2657_04308	2	2194	DUF4150				E36	Pfam PF13665 DUF4150; Pfam PF14410 HNH/ENDO VII superfamily nuclease with conserved GHE residues	129
NCPPB 2657	BV1_G9	NCPPB_2657_locus_1	NCPPB_2657_04309	3	2195	hyp				I36		129
NCPPB 2657	BV1_G9	NCPPB_2657_locus_1	NCPPB_2657_04310	4	2196	hyp						129
NCPPB 2657	BV1_G9	NCPPB_2657_locus_1	NCPPB_2657_04311	5	878	Atu4353_imp_3end						129
NCPPB 2657	BV1_G9	NCPPB_2657_locus_2	NCPPB_2657_04790	0	7	vgrG	vgrG_D1					130
NCPPB 2657	BV1_G9	NCPPB_2657_locus_2	NCPPB_2657_04791	1	86	hyp						130
NCPPB 2657	BV1_G9	NCPPB_2657_locus_2	NCPPB_2657_04792	2	85	hyp						130
NCPPB 2657	BV1_G9	NCPPB_2657_locus_2	NCPPB_2657_04793	3	84	hyp						130
NCPPB 2657	BV1_G9	NCPPB_2657_locus_2	NCPPB_2657_04794	4	83	DUF2169		Tap-2D				130
NCPPB 2657	BV1_G9	NCPPB_2657_locus_2	NCPPB_2657_04795	5	82	hyp						130
NCPPB 2657	BV1_G9	NCPPB_2657_locus_2	NCPPB_2657_04796	6	81	DUF4150				E11	CDD cd14740 PAAR_4; Pfam PF13665 DUF4150	130
NCPPB 2657	BV1_G9	NCPPB_2657_locus_2	NCPPB_2657_04797	7	80	hyp				I11		130
NCPPB 2657	BV1_G9	NCPPB_2657_locus_2	NCPPB_2657_04798	8	2206	hyp						130
NCPPB 2657	BV1_G9	NCPPB_2657_locus_2	NCPPB_2657_04799	9	2207	hyp						130
S4	BV3	S4_locus_1	Avi_2758	0	7	vgrG	vgrG_C1					131
S4	BV3	S4_locus_1	Avi_2759	1	6	DUF2169		Tap-2A				131
S4	BV3	S4_locus_1	Avi_2760	2	2878	DUF4150				E43		131
S4	BV3	S4_locus_1	Avi_2761	3	160	hyp				I43		131
S4	BV3	S4_locus_1	Avi_2762	4	96	hyp						131
S4	BV3	S4_locus_2	Avi_7056	0	7	vgrG	vgrG_H1					132
S4	BV3	S4_locus_2	Avi_7057	1	2260	hyp						132
S4	BV3	S4_locus_2	Avi_7058	2	2934	hyp						132
S4	BV3	S4_locus_2	Avi_7061	3	2935	hyp						132
S4	BV3	S4_locus_2	Avi_7062	4	2936	hyp						132
S4	BV3	S4_locus_2	Avi_7063	5	2937	hyp						132
S4	BV3	S4_locus_3	Avi_3392	0	7	vgrG	vgrG_G1					133
S4	BV3	S4_locus_3	Avi_3391	1	2236	hyp						133
S4	BV3	S4_locus_3	Avi_3390	2	2235	hyp						133
S4	BV3	S4_locus_3	Avi_4515	3	Unk	hyp						133
S4	BV3	S4_locus_3	Avi_3389	4	2233	hyp						133
S4	BV3	S4_locus_3	Avi_3388	5	84	hyp						133
S4	BV3	S4_locus_3	Avi_3387	6	83	DUF2169		Tap-2D				133
S4	BV3	S4_locus_3	Avi_3386	7	82	hyp						133
S4	BV3	S4_locus_3	Avi_3385	8	319	DUF4150				E44		133
S4	BV3	S4_locus_3	Avi_3383	9	2896	hyp				I44		133
S4	BV3	S4_locus_3	Avi_3382	10	80	hyp				I11		133
S4	BV3	S4_locus_3	Avi_3381	11	2293	hyp				I29		133
S4	BV3	S4_locus_3	Avi_3380	12	2292	DUF4150			2292_DUF4150			133
S4	BV3	S4_locus_4	Avi_7557	0	7	vgrG	vgrG_Unclassified11					134
S4	BV3	S4_locus_4	Avi_7558	1	2939	hyp						134
S4	BV3	S4_locus_4	Avi_7559	2	2334	hyp						134
S4	BV3	S4_locus_4	Avi_7560	3	2335	DUF2169		Tap-2E				134
S4	BV3	S4_locus_4	Avi_7561	4	2336	DUF4150			DUF4150			134
S4	BV3	S4_locus_5	Avi_3254	0	7	vgrG	vgrG_D2					135
S4	BV3	S4_locus_5	Avi_3255	1	2526	hyp				I47		135
S4	BV3	S4_locus_5	Avi_3256	2	2527	hyp				E47		135
S4	BV3	S4_locus_5	Avi_3257	3	67	PAAR_motif			PAAR_1			135
S4	BV3	S4_locus_5	Avi_3258	4	2221	hyp						135
S4	BV3	S4_locus_5	Avi_3259	5	2222	hyp						135
S4	BV3	S4_locus_5	Avi_3260	6	2288	hyp						135
S4	BV3	S4_locus_5	Avi_3261	7	2224	hyp						135
S4	BV3	S4_locus_5	Avi_3262	8	2225	hyp						135
S4	BV3	S4_locus_5	Avi_3264	9	2226	hyp						135
S4	BV3	S4_locus_6	Avi_1646	0	7	vgrG	vgrG_A2					136
S4	BV3	S4_locus_6	Avi_1647	1	2872	DUF4123		Tap-1B				136
S4	BV3	S4_locus_6	Avi_1649	2	2873	hyp						136
S4	BV3	S4_locus_6	Avi_1650	3	34	PAAR_motif			PAAR_2			136
