# Supplementary material for: Diversification of the Type VI Secretion System in Agrobacteria
Source: mBio. 2021 Sep 14;12(5):e01927-21. doi: 10.1128/mBio.01927-21 (PMC8546570; doi:10.1128/mBio.01927-21)
Supplement: DATA SET S3 [file mbio.01927-21-sd003.xlsx]

## Sheet: Data Set S3
Data Set S3. Sequences of oligonucleotides used
Gene	Purpose	Oligo ID	Sequences (5'-3')
E1	cloning	E1_C58 F	CAAAAAAGCAGGCTCCATCCGGAGCGCCCGCATGAGT
E1	cloning	E1_C58 R	GAAAGCTGGGTGAGACACCGGGACGTCAGGATT
I1	cloning	I1_C58 F	CAAAAAAGCAGGCTCCTCTTGAGGAGTAAAAATGCCA
I1	cloning	I1_C58 R	GAAAGCTGGGTGGCTGCCAATAGTACGAACTGC
E2	cloning	E2_1D132 F	CAAAAAAGCAGGCTCCAAGGAGGGCTCACTAATGCCC
E2	cloning	E2_1D132 R	GAAAGCTGGGTGGTTCGGCCGGATAATATTGAG
I2	cloning	I2_1D132 F	CAAAAAAGCAGGCTCCCTGAAAGTGGAGACCATGTTC
I2	cloning	I2_1D132 R	GAAAGCTGGGTGAATGGCTCTTGCCGCACCCGC
E4	cloning	E4_14-818c F	CAAAAAAGCAGGCTCCGGCGAGAGACGTTCAATGAGC
E4	cloning	E4_14-818c R	GAAAGCTGGGTGATAGGAAGGATCGTTGACTGC
I4	cloning	I4_14-818c F	CAAAAAAGCAGGCTCCAACGGAGTTGTTCCAATGGTT
I4	cloning	I4_14-818c R	GAAAGCTGGGTGAAGGTTTTCTGGTGCGGAGAG
E5	cloning	E5_15955 F	CAAAAAAGCAGGCTCCAGAACGGGGGGGTGCATGACT
E5	cloning	E5_15955 R	GAAAGCTGGGTGAACCCCAGGTCCGTCATTATA
I5	cloning	I5_15955 F	CAAAAAAGCAGGCTCCACCTGGGGTTTAATTATGGAC
I5	cloning	I5_15955 R	GAAAGCTGGGTGCCCGATCGTATAGTTCGATGC
E6	cloning	E6_C58 Tde2 F	CAAAAAAGCAGGCTCCTGCAAGGGAGACAGCATGAGT
E6	cloning	E6_C58 Tde2 R	GAAAGCTGGGTGTGTTCCTGTTAATGGCTCACC
I6	cloning	I6_C58 Tdi2 F	CAAAAAAGCAGGCTCCAACAGGAACATGACAATGGTA
I6	cloning	I6_C58 Tdi2 R	GAAAGCTGGGTGTGTTCCTGTTAATGGCTCACC
E7	cloning	E7_CG412 F	CAAAAAAGCAGGCTCCAGCCAGGGAGGACGCATGAGC
E7	cloning	E7_CG412 R	GAAAGCTGGGTGGGGAAGCGAGCGAATAGCGCC
I7	cloning	I7_CG412 F	CAAAAAAGCAGGCTCCTAAAGGAGTTATCTCGTGATC
I7	cloning	I7_CG412 R	GAAAGCTGGGTGCAGATCGGGATGATCAATCCG
E8	cloning	E8_1D1609 F	CAAAAAAGCAGGCTCCTGCAGGAGGCCTCACATGGCG
E8	cloning	E8_1D1609 R	GAAAGCTGGGTGGCATCGACCGAACGCGGTTCT
I8	cloning	I8_1D1609 F	CAAAAAAGCAGGCTCCTAATGGAGAAGCTAAGTGTCC
I8	cloning	I8_1D1609 R	GAAAGCTGGGTGCAGGGCAGCGAATTCGTCGCC
E9	cloning	E9_O54/95 F	CAAAAAAGCAGGCTCCCGAGAGGGAGACAGCATGAGC
E9	cloning	E9_O54/95 R	GAAAGCTGGGTGCGGATATTTTCCAGCACGAAG
I9	cloning	I9_O54/95 F	CAAAAAAGCAGGCTCCAAAGGAGAGACCTTCTTGGAC
I9	cloning	I9_O54/95 R	GAAAGCTGGGTGCGGCTTTCTGGCTTTGAAAGG
E10	cloning	E10_14-818c F	CAAAAAAGCAGGCTCCCGAGAGGGAGACAGCATGAGC
E10	cloning	E10_14-818c R	GAAAGCTGGGTGCTTTATGATTCCTTCGCGTTT
I10	cloning	I10_14-818c F	CAAAAAAGCAGGCTCCCGAAGGAATCATAAAGTGACA
I10	cloning	I10_14-818c R	GAAAGCTGGGTGGATCGGCAATTGCTTATATCC
E11	cloning	E11_NCPBB2655 F	CAAAAAAGCAGGCTCCCGGCAGGATAAACGCATGAAG
E11	cloning	E11_NCPBB2655 R	GAAAGCTGGGTGCTTGATCGGTATGGGACGACC
I11	cloning	I11_NCPBB2655 F	CAAAAAAGCAGGCTCCAAGTAGGATAATATCATGAAC
I11	cloning	I11_NCPBB2655 R	CAAAAAAGCAGGCTCCAAGTAGGATAATATCATGAAC
E11	cloning	E11_W2/73 F	CAAAAAAGCAGGCTCCCGGCAGGATAGACGCATGAAG
E11	cloning	E11_W2/73 R	GAAAGCTGGGTGCCAGCTTGGCACGGGCGGGCG
I11	cloning	I11_W2/73 F	CAAAAAAGCAGGCTCCTGGTAGGATGATGTCATGAAT
I11	cloning	I11_W2/73 R	GAAAGCTGGGTGACGTTCACCATCGTCAAACCG
E26	cloning	E26_A74a F	CAAAAAAGCAGGCTCCTGTGGAGGAGGTCTGATGGAT
E26	cloning	E26_A74a R	GAAAGCTGGGTGCTGTTGCTCGTATCTATGGCT
I26	cloning	I26_A74a F	CAAAAAAGCAGGCTCCAGCAGGACGACTAATATGCCA
I26	cloning	I26_A74a R	GAAAGCTGGGTGCTGTTCGCCAAAAATATCGAG
E27	cloning	E27_AC27/96 F	CAAAAAAGCAGGCTCCGAGGGGAGGCTGAAGTTGGCA
E27	cloning	E27_AC27/96 R	GAAAGCTGGGTGCTGAGCTGGTCTTGCATGCAG
I27	cloning	I27_AC27/96 F	CAAAAAAGCAGGCTCCCGTTGGACCTTGATCATGGCT
I27	cloning	I27_AC27/96 R	GAAAGCTGGGTGCTGAGCTGGTCTTGCATGCAG
E28	cloning	E28_P86/93 F	CAAAAAAGCAGGCTCCGACGGAGGCTGCGGCATGAGC
E28	cloning	E28_P86/93 R	GAAAGCTGGGTGGTGGTGTGTAGCACGGGTACC
I28	cloning	I28_P86/93 F	CAAAAAAGCAGGCTCCCTAAGAGATTTTTAAATGGAA
I28	cloning	I28_P86/93 R	GAAAGCTGGGTGCCTTAGCGGATCATTGCCAGG
E28	cloning	E28_T268/95 F	CAAAAAAGCAGGCTCCGACGGAGGTGCTGGCATGAGC
E28	cloning	E28_T268/95 R	GAAAGCTGGGTGGTGAAGTGTTGCGCGAGCACC
I28	cloning	I28_T268/95 F	CAAAAAAGCAGGCTCCTCACTAAGAGGCGATATGTCA
I28	cloning	I28_T268/95 R	GAAAGCTGGGTGCCTGAGCGGATCATTGCCAGG
E29	cloning	E29_AC25/95 F	CAAAAAAGCAGGCTCCAGGAGAACTGAGCCCATGCAG
E29	cloning	E29_AC25/95 R	GAAAGCTGGGTGATTCGCTGCGGCCCAGGAAGC
I29	cloning	I29_AC25/95 F	CAAAAAAGCAGGCTCCTAAGACGGTGACCTGATGGAT
I29	cloning	I29_AC25/95 R	GAAAGCTGGGTGATCAAAACGCCTAACCCACGA
E29	cloning	E29_T268/95 F	CAAAAAAGCAGGCTCCAGGGAGAACTGAGCCATGCAG
E29	cloning	E29_T268/95 R	GAAAGCTGGGTGATTCGCTGCGGCCCAGGAAGC
I29	cloning	I29_T268/95 F	CAAAAAAGCAGGCTCCTAAGACGGTGACCTGATGGAT
I29	cloning	I29_T268/95 R	GAAAGCTGGGTGATCAAAACGCCTAACCCACGA
E30	cloning	E30_AC25/95 F	CAAAAAAGCAGGCTCCTGGAGAATTGATCGCATGAGT
E30	cloning	E30_AC25/95 R	GAAAGCTGGGTGCTTTGGTTCCTTCGCTTCGAA
I30	cloning	I30_AC25/95 F	CAAAAAAGCAGGCTCCGAAGGAACCAAAGTGATGCGC
I30	cloning	I30_AC25/95 R	GAAAGCTGGGTGCTGAGACTTGTCTGTTAGCTC
E31	cloning	E31_CG412 F	CAAAAAAGCAGGCTCCGCGGAGATAGTTTGAATGGCC
E31	cloning	E31_CG412 R	GAAAGCTGGGTGTGGCACTGGAATAGCGTTTCG
I31	cloning	I31_CG412 F	CAAAAAAGCAGGCTCCTGAGGAAGACGAATTATGAGA
I31	cloning	I31_CG412 R	GAAAGCTGGGTGGGCATAGGTTAGCAGCGTGTC
E32	cloning	E32_CG678 F	CAAAAAAGCAGGCTCCAGCGAGAGAGAACGCATGAGC
E32	cloning	E32_CG678 R	GAAAGCTGGGTGAATTGCCTGCAGAATCGTTTG
I32	cloning	I32_CG678 F	CAAAAAAGCAGGCTCCTTAAGGGGATGCAAAATGTCT
I32	cloning	I32_CG678 R	GAAAGCTGGGTGTGGATAGTTCTCCTCACGGAT
E33	cloning	E33_FPH-AR2 F	CAAAAAAGCAGGCTCCGTTAGGGAGTGCTTGATGGCT
E33	cloning	E33_FPH-AR2 R	GAAAGCTGGGTGTGGGCCTACCACCATCGTAAT
I33	cloning	I33_FPH-AR2 F	CAAAAAAGCAGGCTCCGGTGGTAGGCCCATGATGATC
I33	cloning	I33_FPH-AR2 R	GAAAGCTGGGTGAGCGCGTTGAGCCTCGCGACG
E34	cloning	E34_FPH-AR2 F	CAAAAAAGCAGGCTCCTGAAAAGGAAACGGCATGAGT
E34	cloning	E34_FPH-AR2 R	GAAAGCTGGGTGGGGCCTTGCATTCGCGCCTCT
I34	cloning	I34_FPH-AR2 F	CAAAAAAGCAGGCTCCCAATCAGAGGCGCGAATGCAA
I34	cloning	I34_FPH-AR2 R	GAAAGCTGGGTGGAAGTCAGGATGTTCGATACG
E35	cloning	E35_LMG305 F	CAAAAAAGCAGGCTCCCAGGAGGGCTGGCTGATGCCT
E35	cloning	E35_LMG305 R	GAAAGCTGGGTGTTTCATCAATCCGTTTCGTCT
I35	cloning	I35_LMG305 F	CAAAAAAGCAGGCTCCAATAGGAATGGAAACATGATG
I35	cloning	I35_LMG305 R	GAAAGCTGGGTGCTCCAAAACAGAGTGGACGAT
E36	cloning	E36_NCPPB2657 F	CAAAAAAGCAGGCTCCCGCGGAGACGATGGCATGAGC
E36	cloning	E36_NCPPB2657 R	GAAAGCTGGGTGGTTGGCAGGCGGCAGGTAACG
I36	cloning	I36_NCPPB2657 F	CAAAAAAGCAGGCTCCCAACTGAGGAAAAAAATGACT
I36	cloning	I36_NCPPB2657 R	GAAAGCTGGGTGTTCACGGCCTTCTTTCCGTTT
E37	cloning	E37_FPH-AR2 F	CAAAAAAGCAGGCTCCGGATTGGAGTGTGCCTTGGCT
E37	cloning	E37_FPH-AR2 R	GAAAGCTGGGTGCGGAACATAATTTGGATTAGG
I37	cloning	I37_FPH-AR2 F	CAAAAAAGCAGGCTCCTAATGGAGAAGCTAAGTGTCC
I37	cloning	I37_FPH-AR2 R	GAAAGCTGGGTGGCTGAGTGAACGAAACCATTC
E38	cloning	E38_W2/73 F	CAAAAAAGCAGGCTCCCGAGGGAGTACGGGCGTGAGT
E38	cloning	E38_W2/73 R	GAAAGCTGGGTGACTCGATGGCGCGCCCGGATA
I38	cloning	I38_W2/73 F	CAAAAAAGCAGGCTCCGAGTTGAGGTTTGTGATGCAT
I38	cloning	I38_W2/73 R	GAAAGCTGGGTGAGGCATGGGTGGCAGTTCCAA
E39	cloning	E39_Di525a F	CAAAAAAGCAGGCTCCAGGAGCGGCACGGTAATGGGT
E39	cloning	E39_Di525a R	GAAAGCTGGGTGTTGTCCAAGTGGAGCGCGATT
I39	cloning	I39_Di525a F	CAAAAAAGCAGGCTCCAATAAGGCAAACACGATGACA
I39	cloning	I39_Di525a R	GAAAGCTGGGTGGGCCATATGAGTTTTGTTGAT
E45	cloning	E45_T268/95 F	CAAAAAAGCAGGCTCCAATAAGGATTCTGGAATGAGT
E45	cloning	E45_T268/95 R	GAAAGCTGGGTGGTCCTCTCCAGCCCACCATTC
I45	cloning	I45_T268/95 F	CAAAAAAGCAGGCTCCCAGCAGGAGAAACAAATGCGT
I45	cloning	I45_T268/95 R	GAAAGCTGGGTGTTTAGGGAGAACCTGATCTAA
E46	cloning	E46_P86/93 F	CAAAAAAGCAGGCTCCTGTGAGGGACACCAATTGAGC
E46	cloning	E46_P86/93 R	GAAAGCTGGGTGGAATGCACTACGAATTTGCTC
I46	cloning	I46_P86/93 F	CAAAAAAGCAGGCTCCACTGAGGTGCGCGCGTTGAAA
I46	cloning	I46_P86/93 R	GAAAGCTGGGTGATTGGTGTCCCTCACAAATTT
E47	cloning	E47_AV25/95 F	CAAAAAAGCAGGCTCCAGGGGAGACATTCTTTTGGAA
E47	cloning	E47_AV25/95 R	GAAAGCTGGGTGAAAACTTACTGATTCCATAAG
I47	cloning	I47_AV25/95 F	CAAAAAAGCAGGCTCCATTGACGGAGTGCTTATGGCC
I47	cloning	I47_AV25/95 R	GAAAGCTGGGTGCCTTGTGAGGCCGTAATTCAC
E49	cloning	E49_Di1472 F	CAAAAAAGCAGGCTCCCTGAAGGATGCTGAAATGGCA
E49	cloning	E49_Di1472 R	GAAAGCTGGGTGAAATGCTGGCGCTGGTTTGAA
I49	cloning	I49_Di1472 F	CAAAAAAGCAGGCTCCTAAAGCGAGAGTTTTATGTCG
I49	cloning	I49_Di1472 R	GAAAGCTGGGTGATCGAACCGGGCGATCCAATT
16S RNA	qPCR	16S RNA qF	GTCGTGAGATGTTGGGTTAAGT
16S RNA	qPCR	16S RNA qR	ACCTTCCTCTCGGCTTATCA
TssB	qPCR	TssB_C58_NCPBB2655 qF	CGATGGTGGTCAAGGAACTG
TssB	qPCR	TssB_C58_NCPBB2655 qR	GAAATTGTCGCGGTCGATCT
TssB	qPCR	TssB_AC27/96 qF	GAAGGAATTACCCTTCGTCGTC
TssB	qPCR	TssB_AC27/96 qR	CGATCGATCTGCACGAACTT
Hcp	qPCR	Hcp_C58qF	AATCCGGGCAACACCTATATC
Hcp	qPCR	Hcp_C58 qR	TTGAGCTTGATGGTCTCCAC
Hcp	qPCR	Hcp_NCPBB2655 qF	CGAGTACCTGCTGACGAATAC
Hcp	qPCR	Hcp_NCPBB2655 qR	CACTTCCAGTTTGGTGAAGTTG
Hcp	qPCR	Hcp_AC27/96 qF	CCTCGTCAACCAAGCTGTT
Hcp	qPCR	Hcp_AC27/96 qR	GGTGAGCGTGTATTCGATGTAG
VgrG1	qPCR	VgrG1_C58 qF	CCGATACATCGGGCATCATT
VgrG1	qPCR	VgrG1_C58 qR	CGAAACGGCGAGTGAGATAA
VgrG	qPCR	VgrG_AC27/96 qF	CCTCGTCAACCAAGCTGTT
VgrG	qPCR	VgrG_AC27/96 qR	GGTGAGCGTGTATTCGATGTAG
VgrG_12D1	cloning	VgrG_12D1_up F	TCTAGAACTAGTGGATCCCGCTCAAGGTCTCCTTTCC
VgrG_12D1	cloning	VgrG_12D1_up R	CGGCTGGTCGGTCATGGGA
V6_12D1_04450_PAAR	cloning	VgrG_12D1 F	ATGACCGACCAGCCGTGGATTACGTTCGAGTAATCTG
V6_12D1_04450_PAAR	cloning	VgrG_12D1 R	GATATCGAATTCCTGCAGGCGTGTTGTCCCTGCTCG
VgrG1_C58	cloning	VgrG1_C58 F	CAAAAAAGCAGGCTCCATTTTGGAGTGTCCCATGAAC
VgrG1_C58	cloning	VgrG1_C58 R	GAAAGCTGGGTGTCAAATCCTGACAAACGGTGTGGA
VgrG_12D1	cloning	VgrG_12D1 F	CAAAAAAGCAGGCTCCGATTTGGAGTGTCCCATGACC
VgrG_12D1	cloning	VgrG_12D1 R	GAAAGCTGGGTGTCACTTCTTCGAGCAGTCTTCAGC
VgrG2_C58	cloning	VgrG2_C58 F	CAAAAAAGCAGGCTCCCTATCGAGGTTCCTGATGAAT
VgrG2_C58	cloning	VgrG2_C58 R	GAAAGCTGGGTGTCAGTTCAGATCGATCGGCTTGCC
Tap1_C58	cloning	Tap1_C58 F	CAAAAAAGCAGGCTCCTGTCAGGATTTGATTATGAAC
Atu4352_C58	cloning	Atu4352_C58 R	GAAAGCTGGGTGTCACTCGAACGTTAGCCAGGAAAC
V1_12D1_04445_DUF4123	cloning	V1_12D1 F	CAAAAAAGCAGGCTCCGAAGTAGGGGCCGACGTGGAA
V6_12D1_04450_PAAR	cloning	V6_12D1 R	GAAAGCTGGGTGTCACTCGAACGTAATCCAGGAAGT
Atu3641_C58	cloning	Atu3641_C58 F	CAAAAAAGCAGGCTCCGAAGGAGGCCGGGTCTTGGAA
Atu3639_C58	cloning	Atu3639_C58 R	GAAAGCTGGGTGTCACCTCGCCGAACCGATTTTCCT
A74a_04518	cloning	A74a_04518_DUF2169 F	CAAAAAAGCAGGCTCCAAGGGTTTATGGGCTATGTCC
A74a_04520	cloning	A74a_04520 R	GAAAGCTGGGTGTTACTGTTCGCCAAAAATAT
P86/93_05166	cloning	P86/93_05166_DUF2169 F	CAAAAAAGCAGGCTCCACTGAGGGCGCGTGCATGCTG
P86/93_05168	cloning	P86/93_05168 R	GAAAGCTGGGTGTCACCTTAGCGGATCATTGC
O54/96_03572	cloning	JL5216_03572_DUF2169_F	CAAAAAAGCAGGCTCCGACGGAGGCCGGGTCTTGGAA
O54/96_03570	cloning	JL5216_03570 R	GAAAGCTGGGTGCTACGGCTTTCTGGCTTTGA
Hcp_C58	cloning	Hcp_C58 F	CAAAAAAGCAGGCTCCACAGGAGCTTTGAGCATGCCAATTTATC
Hcp_C58	cloning	Hcp_C58 R	GAAAGCTGGGTGTCAAGCAGCCTTGGTCGT
TssB_C58	cloning	TssB_C58 F	CAAAAAAGCAGGCTCCATCAAGGAGGTTGAAATGGCA
TssB_C58	cloning	TssB_C58 R	GAAAGCTGGGTGTTATTCGCTCGCGCCGTT
Hcp_NCPBB2655	cloning	Hcp_NCPBB2655 F	CAAAAAAGCAGGCTCCACAGGAGCTTACAGCATGCCA
Hcp_NCPBB2655	cloning	Hcp_NCPBB2655 R	GAAAGCTGGGTGTCAGGCGGCCTTGGTCGT
TssB_AC27/96	cloning	TssB_AC27/96 R	CAAAAAAGCAGGCTCCTTGAAGGAGAAGCTTATGGCA
TssB_AC27/96	cloning	TssB_AC27/96 R	GAAAGCTGGGTGTCAGCTGGCGGCGGGCTT
VgrG_AC27/96	cloning	VgrG_AC27/96 F	CAAAAAAGCAGGCTCCAGCGAGAAGCGCGTAATGACT
VgrG_AC27/96	cloning	VgrG_AC27/96 R	GAAAGCTGGGTGtcaTCCCCTTACGAACGGCGTGGA
Hcp_C58	cloning	Hcp_C58-pPROBE-NT F	ACTCTAGAGGATCCCCGAGTAGTCTATCCCCAGA
Hcp_C58	cloning	Hcp_C58-pPROBE-NT R	TTCGAGCTCGGTACCCGACACCCTCTATAGCAAT
VgrG1_C58	cloning	VgrG1_C58-pPROBE-NT F	ACTCTAGAGGATCCCCGACACCCTCTATAGCAAT
VgrG1_C58	cloning	VgrG1_C58-pPROBE-NT R	TTCGAGCTCGGTACCCGGGACACTCCTAAATCAG
VgrG2_C58	cloning	VgrG2_C58-pPROBE-NT F	ACTCTAGAGGATCCCCTTGGTCATCAAAGTTGCC
VgrG2_C58	cloning	VgrG2_C58-pPROBE-NT R	TTCGAGCTCGGTACCCCAGGAACCTCGATAGCAG
